# Supplementary material for: catena-Poly[[tetra­kis­(hexa­methyl­phospho­ramide-κO)bis­(nitrato-κ2 O,O′)dysprosium(III)] [silver(I)-di-μ-sulfido-tungstate(VI)-di-μ-sulfido]]
Source: Acta Crystallogr Sect E Struct Rep Online. 2010 Sep 4;66(Pt 10):m1193–4. doi: 10.1107/S1600536810029235 (PMC2983176; doi:10.1107/S1600536810029235)
Supplement: Supplementary file 2 [file e-66-m1193-Isup2.hkl]

# 
# h,k,l, Fc-squared, Fo-squared, sigma(Fo-squared) and status flag 
# 
data_I
_shelx_title ' s in P1                     New: P21/c' 
_shelx_refln_list_code          4 
_shelx_F_calc_maximum      568.81 
_exptl_crystal_F_000      2819.26 
_reflns_d_resolution_high  0.8300 
 
loop_ 
 _symmetry_equiv_pos_as_xyz 
 'x, y, z' 
 '-x, y+1/2, -z+1/2' 
 '-x, -y, -z' 
 'x, -y-1/2, z-1/2' 
 
_cell_length_a    15.7900 
_cell_length_b    29.6590 
_cell_length_c    11.3760 
_cell_angle_alpha  90.000 
_cell_angle_beta   90.940 
_cell_angle_gamma  90.000 
 
_shelx_F_squared_multiplier     1.000 
 
loop_ 
 _refln_index_h 
 _refln_index_k 
 _refln_index_l 
 _refln_F_squared_calc 
 _refln_F_squared_meas 
 _refln_F_squared_sigma 
 _refln_observed_status 
   5   0   0    35676.03    29780.05    577.72 o 
   6   0   0   151500.09   149406.94   1529.03 o 
   7   0   0    93735.17    83832.30   1178.16 o 
   8   0   0    20546.38    19783.36    537.11 o 
   9   0   0    46411.61    48018.61    804.16 o 
  10   0   0     3073.65     2625.85    724.24 o 
  11   0   0    14148.25    15777.99    802.86 o 
  12   0   0    34432.18    33334.18   2007.14 o 
  13   0   0     8188.25     9126.27   1603.01 o 
  14   0   0     3908.65     4519.50    934.31 o 
  15   0   0    16486.73    16461.06   1037.89 o 
  16   0   0    25833.68    25037.09   1232.85 o 
  17   0   0    27272.30    27377.89   1158.00 o 
  18   0   0     5070.87     4665.06    754.18 o 
  19   0   0    30748.54    31240.50   1218.55 o 
   3   1   0    30498.87    30308.91    430.10 o 
   4   1   0   136620.78   126987.16    935.72 o 
   5   1   0     3036.85     2606.98    146.34 o 
   6   1   0   109396.48   109699.97    810.55 o 
   7   1   0     4299.24     4923.25    181.45 o 
   8   1   0   202053.25   199046.58   1292.92 o 
   9   1   0    49153.89    48845.71    560.01 o 
  10   1   0   129206.88   131545.53   2779.27 o 
  11   1   0    34995.91    34339.92    451.47 o 
  12   1   0    20199.92    19331.61    418.51 o 
  13   1   0    51631.69    53594.42   1297.31 o 
  14   1   0    20513.54    19530.87    761.98 o 
  15   1   0    28407.89    29690.71    794.81 o 
  16   1   0      130.42      383.38    182.21 o 
  17   1   0    24135.19    24912.70    764.25 o 
  18   1   0      293.99      361.36    144.15 o 
  19   1   0     5047.65     5632.92    316.90 o 
   3   2   0   202654.52   204694.50   2712.64 o 
   4   2   0    22019.22    19479.63    273.40 o 
   5   2   0   234348.92   219664.91   1658.67 o 
   6   2   0       77.48      272.00     52.26 o 
   7   2   0   293750.19   274268.88   1466.12 o 
   8   2   0     9112.53     7683.65    284.27 o 
   9   2   0   185219.64   176607.23   2242.17 o 
  10   2   0    46389.14    45392.38    628.25 o 
  11   2   0    56694.06    52992.20    765.98 o 
  12   2   0    28940.35    28262.32    558.81 o 
  13   2   0    15378.42    15854.86    659.24 o 
  14   2   0    38912.88    39577.01    931.15 o 
  15   2   0     1323.33     1505.82    369.92 o 
  16   2   0    28108.95    28842.53    835.29 o 
  17   2   0      197.17      327.68    160.56 o 
  18   2   0    14311.01    15004.48    486.49 o 
   2   3   0    60763.35    58816.70    823.41 o 
   4   3   0    13863.16    13520.31    449.44 o 
   5   3   0   153845.44   150572.02   1948.55 o 
   6   3   0    78364.35    76528.74    733.17 o 
   7   3   0    33444.16    34987.79    499.14 o 
   8   3   0    79640.45    75737.87    895.71 o 
   9   3   0     2090.89     2590.33    322.29 o 
  10   3   0     9302.30     9516.29    290.85 o 
  11   3   0     6956.11     6912.81    288.21 o 
  12   3   0      122.58      136.91     76.71 o 
  13   3   0     2570.90     2623.26    550.67 o 
  14   3   0    20093.74    20669.93    838.67 o 
  15   3   0     8970.52     9650.49    484.73 o 
  16   3   0    15068.32    16156.21    857.15 o 
  17   3   0    12285.07    12530.65    725.52 o 
  18   3   0    36618.61    38362.22   1281.21 o 
   2   4   0   188253.67   180137.17   2368.55 o 
   3   4   0    29476.03    30399.98    381.24 o 
   4   4   0     1106.70     1168.82    157.92 o 
   5   4   0    57295.41    54202.57    568.33 o 
   6   4   0      260.17      474.15     63.34 o 
   7   4   0    66226.42    65129.28   1119.80 o 
   8   4   0    36817.02    37268.78    540.93 o 
   9   4   0   106329.53    98301.36   1285.91 o 
  10   4   0    54695.07    54324.97    717.31 o 
  11   4   0    26812.44    25905.70    822.82 o 
  12   4   0    25912.38    24556.47    449.09 o 
  13   4   0    22093.59    20908.55    814.47 o 
  14   4   0    28868.22    28291.08    725.80 o 
  15   4   0     2271.77     2881.40    418.82 o 
  16   4   0    14044.85    15098.55    744.21 o 
  17   4   0       62.54      138.35    101.47 o 
  18   4   0     6711.91     7006.01    464.34 o 
   1   5   0   208848.72   203965.55   1931.46 o 
   2   5   0    14803.44    14134.39    278.78 o 
   3   5   0    28707.39    27953.07    409.66 o 
   4   5   0    69737.52    71007.38    781.81 o 
   5   5   0    35153.48    36613.48    468.44 o 
   6   5   0    58838.92    59255.24    591.97 o 
   7   5   0     4737.30     4612.91    142.74 o 
   8   5   0    86128.07    81041.46   1342.51 o 
   9   5   0     4417.09     4063.51    197.79 o 
  10   5   0    38728.33    37993.80    563.56 o 
  11   5   0    57773.29    55972.33    820.82 o 
  12   5   0    33076.41    32272.13    530.46 o 
  13   5   0    16015.96    15314.06   1358.57 o 
  14   5   0     5862.59     5678.37    441.61 o 
  15   5   0    25345.41    24819.85    775.72 o 
  16   5   0     1915.71     2166.02    375.02 o 
  17   5   0     7192.42     7082.33    662.89 o 
  18   5   0      112.35      329.17    177.54 o 
   1   6   0    23002.71    22214.86    268.92 o 
   2   6   0   175464.22   172114.39   2278.85 o 
   3   6   0     6256.32     6390.78    146.07 o 
   4   6   0    31155.94    30091.17    381.18 o 
   5   6   0    32272.31    30279.68    397.30 o 
   6   6   0    94399.19    91406.15    854.88 o 
   7   6   0     7250.82     6607.10    246.38 o 
   8   6   0    14752.24    14066.80    355.93 o 
   9   6   0     3330.35     3866.49    168.46 o 
  10   6   0    13735.44    13734.51    240.26 o 
  11   6   0     1716.26     1514.86    180.61 o 
  12   6   0     1400.89     1311.78    172.83 o 
  13   6   0     9591.29     9436.80    485.70 o 
  14   6   0      202.49      236.69    137.64 o 
  15   6   0     6549.96     6459.50    551.80 o 
  16   6   0     2524.27     2298.51    409.37 o 
  17   6   0    16689.60    16403.58    511.00 o 
  18   6   0     2713.04     2838.69    495.18 o 
   1   7   0     1480.20     1581.06     55.07 o 
   2   7   0    13465.93    12920.89    270.48 o 
   3   7   0     5680.27     6800.10    169.28 o 
   4   7   0    28745.45    28071.21    356.07 o 
   5   7   0     2293.46     2586.19    145.83 o 
   6   7   0    37883.14    36007.71    495.93 o 
   7   7   0     2042.04     2156.08    251.14 o 
   8   7   0    57535.07    56660.39    524.20 o 
   9   7   0    11744.37    11990.43    347.87 o 
  10   7   0    22445.94    21758.95    559.19 o 
  11   7   0     3203.31     3065.55    337.28 o 
  12   7   0     3570.63     3751.51    370.80 o 
  13   7   0    12124.44    12423.98    596.23 o 
  14   7   0     3290.36     3330.78    666.91 o 
  15   7   0    10399.28     9786.15    477.16 o 
  16   7   0       67.26       88.42     86.40 o 
  17   7   0     1695.01     1661.27    460.53 o 
  18   7   0       36.40      153.77    102.65 o 
   0   8   0       65.59      258.13     73.23 o 
   1   8   0     5236.99     4946.94    165.67 o 
   2   8   0    11586.14    12219.82    249.35 o 
   3   8   0    11278.81    10504.51    222.26 o 
   4   8   0     4059.55     4127.68    157.10 o 
   5   8   0    21656.21    22008.62    225.69 o 
   6   8   0     5039.48     4846.04    129.78 o 
   7   8   0    35554.75    33804.43    490.25 o 
   8   8   0     4544.35     4273.06    173.90 o 
   9   8   0    10089.06    10070.71    274.32 o 
  10   8   0    18817.64    16764.95    431.77 o 
  11   8   0     7071.57     6964.82    378.49 o 
  12   8   0     9562.00     8885.24    434.25 o 
  13   8   0     6511.62     6460.27    497.94 o 
  14   8   0    11261.77    11202.20    815.13 o 
  15   8   0     1921.06     2392.17    495.23 o 
  16   8   0     4825.88     4555.34    539.68 o 
  17   8   0     1694.18     1839.61    415.10 o 
  18   8   0      289.05      354.50    214.01 o 
   1   9   0    13100.15    13191.30    267.35 o 
   2   9   0       41.79       53.75     26.99 o 
   3   9   0    43846.06    41057.93    496.78 o 
   4   9   0    16679.23    16389.03    274.70 o 
   5   9   0    36055.79    35987.35    476.68 o 
   6   9   0     1484.28     1624.37    124.86 o 
   7   9   0    26358.38    27140.56    400.87 o 
   8   9   0    31717.10    30547.23    467.87 o 
   9   9   0     5771.74     5877.91    232.60 o 
  10   9   0     2248.20     2769.16    329.01 o 
  11   9   0     5162.41     4414.11    330.72 o 
  12   9   0     2021.52     2303.07    314.10 o 
  13   9   0      328.42      444.55    239.47 o 
  14   9   0     4577.06     4852.97    408.21 o 
  15   9   0     1371.28     1720.46    369.56 o 
  16   9   0     4892.09     4182.58    515.46 o 
  17   9   0       43.06      174.51     92.47 o 
  18   9   0     5860.11     6211.37    261.77 o 
   0  10   0    35648.57    35980.80   1109.57 o 
   1  10   0      307.72      278.82     65.16 o 
   2  10   0      224.07      300.44     32.36 o 
   3  10   0    23407.48    23225.04    299.73 o 
   4  10   0       19.64      160.94     35.38 o 
   5  10   0     7437.65     7475.09    232.06 o 
   6  10   0    14415.45    15156.77    291.46 o 
   7  10   0    13256.30    13495.17    349.11 o 
   8  10   0      657.24      664.30     86.06 o 
   9  10   0     6376.60     6359.21    236.59 o 
  10  10   0    15073.34    15127.77    464.86 o 
  11  10   0     2305.24     2232.65    258.57 o 
  12  10   0     1082.54     1187.44    208.00 o 
  13  10   0     7975.46     7667.79    512.86 o 
  14  10   0     6401.32     5679.58    609.23 o 
  15  10   0      930.83     1045.80    327.05 o 
  16  10   0      327.88      266.40    129.51 o 
  17  10   0      893.34      980.43    332.93 o 
  18  10   0       70.46      217.74    130.04 o 
   1  11   0     6357.59     6708.95    240.90 o 
   2  11   0      862.95      969.05    109.68 o 
   3  11   0     1652.17     1444.06     79.70 o 
   4  11   0    13109.63    12841.14    225.05 o 
   5  11   0     1658.41     1919.37     85.97 o 
   6  11   0    19391.51    21151.16    379.78 o 
   7  11   0     1964.29     2099.04    162.57 o 
   8  11   0       31.80       93.66     56.20 o 
   9  11   0     2715.57     3069.64    268.96 o 
  10  11   0     1890.86     1773.24    238.34 o 
  11  11   0     1431.79     1540.41    196.16 o 
  12  11   0     6433.09     6420.41    447.48 o 
  13  11   0     4188.40     4334.53    473.21 o 
  14  11   0     1543.27     1583.88    395.73 o 
  15  11   0     1051.72     1001.73    231.47 o 
  16  11   0     1932.78     1838.20    423.32 o 
  17  11   0      594.73      863.77    168.82 o 
  18  11   0     1909.93     1562.08    583.92 o 
   0  12   0    27589.95    25185.82    460.02 o 
   1  12   0    10818.61    10008.24    327.75 o 
   2  12   0    17058.82    16928.47    273.81 o 
   3  12   0     2561.14     2526.49     76.96 o 
   4  12   0    80192.66    85648.85    790.03 o 
   5  12   0     1354.57     1297.84     94.06 o 
   6  12   0    38678.04    38581.80    543.30 o 
   7  12   0    26150.43    27474.83    410.77 o 
   8  12   0    23286.77    22896.73    435.57 o 
   9  12   0    30736.09    30744.67    562.39 o 
  10  12   0    36702.48    35627.85    458.45 o 
  11  12   0    10076.70     9458.87    514.04 o 
  12  12   0     1457.06     1493.61    334.45 o 
  13  12   0    18222.04    18957.06   1121.23 o 
  14  12   0     2148.99     1996.00    444.21 o 
  15  12   0     7460.75     7078.52    570.78 o 
  16  12   0     5427.69     5318.64    290.15 o 
  17  12   0     8366.19     8320.29    370.40 o 
   1  13   0    27271.07    30099.56    387.31 o 
   2  13   0     1531.95     1736.89    110.80 o 
   3  13   0     5714.85     6278.14    150.39 o 
   4  13   0    19679.59    20363.13    362.72 o 
   5  13   0     8662.94     9626.31    314.39 o 
   6  13   0      357.98      340.74     53.75 o 
   7  13   0     6160.03     5134.42    203.61 o 
   8  13   0     4901.82     4900.77    172.32 o 
   9  13   0     2856.15     2603.68    193.48 o 
  10  13   0       73.19      117.40     68.94 o 
  11  13   0     2409.79     2251.40    338.79 o 
  12  13   0     2175.34     2589.66    595.17 o 
  13  13   0      219.60      240.20    120.58 o 
  14  13   0     4133.04     4102.55    599.18 o 
  15  13   0     2068.96     2128.96    476.20 o 
  16  13   0     1973.84     1743.69    450.78 o 
  17  13   0     3554.29     3738.06    361.80 o 
   0  14   0    40160.30    39693.15    715.53 o 
   1  14   0     1764.77     1842.36     90.03 o 
   2  14   0    29529.80    31148.15    425.34 o 
   3  14   0    14128.59    13185.10    260.25 o 
   4  14   0    15603.57    15186.31    292.61 o 
   5  14   0     1055.77      823.85     98.56 o 
   6  14   0    10500.59    10915.72    256.09 o 
   7  14   0     1341.91     1843.72    204.63 o 
   8  14   0    17152.50    17333.64    393.91 o 
   9  14   0     4675.62     4323.65    334.43 o 
  10  14   0     1195.83      796.82    107.52 o 
  11  14   0      964.60     1191.66    227.56 o 
  12  14   0     2260.24     2582.36    359.38 o 
  13  14   0     2577.87     2642.75    565.43 o 
  14  14   0      677.45      731.84    172.35 o 
  15  14   0     3651.07     3522.48    407.40 o 
  16  14   0      216.35      225.47    105.71 o 
  17  14   0     3853.20     4060.81    308.82 o 
   1  15   0    17946.16    18708.50    525.77 o 
   2  15   0      412.21      291.34     53.86 o 
   3  15   0    30934.63    28964.04    411.41 o 
   4  15   0      561.31     1047.76    136.12 o 
   5  15   0    27295.69    29221.61    420.27 o 
   6  15   0     5499.60     5815.96    187.23 o 
   7  15   0    18480.41    17868.95    360.50 o 
   8  15   0    37298.77    36928.78    453.99 o 
   9  15   0    17398.88    17444.91    391.80 o 
  10  15   0    22979.90    23598.39    605.34 o 
  11  15   0     7781.99     6865.21    409.76 o 
  12  15   0    18386.55    18654.02    784.49 o 
  13  15   0     2779.01     2900.83    662.33 o 
  14  15   0    14785.05    14414.52    718.62 o 
  15  15   0     6092.96     6142.01    359.74 o 
  16  15   0     7755.78     8088.59    383.82 o 
  17  15   0     5392.04     5867.83    459.41 o 
   0  16   0   118077.98   115603.39   2272.74 o 
   1  16   0     5243.16     4543.60    200.70 o 
   2  16   0    35104.20    33298.51    502.99 o 
   3  16   0     3742.99     3887.17    292.52 o 
   4  16   0    20680.70    18986.66    290.13 o 
   5  16   0      632.17      775.73    124.10 o 
   6  16   0     7547.56     8254.27    281.45 o 
   7  16   0      409.49      363.38     56.22 o 
   8  16   0       35.44      103.77     54.52 o 
   9  16   0      940.20      967.67    140.10 o 
  10  16   0      531.85      544.18    125.36 o 
  11  16   0      651.18      591.75    130.70 o 
  12  16   0      750.37      890.72    201.81 o 
  13  16   0     4249.16     4668.67    501.62 o 
  14  16   0      205.98      209.66     94.69 o 
  15  16   0      509.35      420.74    182.45 o 
  16  16   0     1031.14      897.01    182.88 o 
  17  16   0     5060.27     4995.89    464.87 o 
   1  17   0    48775.28    51461.77    486.22 o 
   2  17   0      212.86      276.01     47.64 o 
   3  17   0    28446.14    29029.53    421.03 o 
   4  17   0     3274.63     3490.44    202.87 o 
   5  17   0    11223.22    10884.22    275.10 o 
   6  17   0      154.18      216.14     47.02 o 
   7  17   0     9578.80    10284.27    292.73 o 
   8  17   0     8695.17     8378.56    307.63 o 
   9  17   0      233.98      383.88     96.87 o 
  10  17   0       73.28      228.94    100.39 o 
  11  17   0      906.53     1249.15    199.55 o 
  12  17   0      165.14      212.39     94.47 o 
  13  17   0      284.38      297.91    142.87 o 
  14  17   0     1631.34     1640.98    462.24 o 
  15  17   0     3792.41     3910.51    536.63 o 
  16  17   0     1796.09     1307.12    536.21 o 
   0  18   0     8644.81     9981.50    393.42 o 
   1  18   0      180.17      228.07     41.06 o 
   2  18   0     2891.78     2340.49    161.29 o 
   3  18   0     7364.70     7124.91    356.54 o 
   4  18   0    13636.63    13298.10    198.87 o 
   5  18   0    37418.20    36345.24    420.19 o 
   6  18   0     4734.57     4507.34    183.23 o 
   7  18   0    42322.01    41792.50    481.57 o 
   8  18   0     9228.26     9077.65    369.35 o 
   9  18   0    33250.55    33591.25    968.12 o 
  10  18   0    13680.23    12941.33    438.88 o 
  11  18   0    20823.42    21642.46    847.65 o 
  12  18   0     6972.80     7708.57    465.46 o 
  13  18   0    16117.75    15585.54    755.06 o 
  14  18   0    12971.09    13347.03    661.94 o 
  15  18   0     7596.01     7755.71    371.06 o 
  16  18   0     9780.44    10686.89    368.19 o 
   1  19   0    53395.47    57966.82    838.20 o 
   2  19   0    15192.42    13489.77    635.92 o 
   3  19   0    21879.38    21203.61    393.53 o 
   4  19   0     8049.01     7166.49    409.95 o 
   5  19   0    19517.68    19846.81    367.45 o 
   6  19   0    31997.21    31886.28    357.38 o 
   7  19   0      764.94      831.90     89.45 o 
   8  19   0    16171.78    16208.35    410.74 o 
   9  19   0      729.35      650.72    132.97 o 
  10  19   0     8998.89     7771.76    346.51 o 
  11  19   0     1893.94     1794.73    451.10 o 
  12  19   0      164.98      273.63    151.68 o 
  13  19   0     2687.48     2607.70    543.75 o 
  14  19   0     1082.74      998.30    229.00 o 
  15  19   0     3346.54     3402.34    666.97 o 
  16  19   0     3370.89     3608.80    604.84 o 
   0  20   0    76657.00    77048.53   2112.32 o 
   1  20   0      639.91      466.89     71.42 o 
   2  20   0    80737.53    79737.73    816.56 o 
   3  20   0    11559.37    11230.27    283.13 o 
   4  20   0    50116.67    53410.94    585.98 o 
   5  20   0     2807.81     3018.38    329.25 o 
   6  20   0     8570.88     7611.53    267.56 o 
   7  20   0     9223.00     9698.66    330.08 o 
   8  20   0     3059.44     2654.73    254.10 o 
   9  20   0     6869.06     6906.55    397.24 o 
  10  20   0      695.62      761.36    143.98 o 
  11  20   0      633.40      781.62    150.52 o 
  12  20   0     3008.95     2721.86    418.84 o 
  13  20   0      143.81      278.54    123.72 o 
  14  20   0     5701.31     5320.56    343.93 o 
  15  20   0     1904.73     1382.43    397.95 o 
   1  21   0     3819.00     4056.25    170.96 o 
   2  21   0     6302.09     5800.08    308.39 o 
   3  21   0     5464.83     4779.85    321.90 o 
   4  21   0    25780.53    26024.48    678.37 o 
   5  21   0      851.36      659.84    173.21 o 
   6  21   0    54886.27    55098.71    951.22 o 
   7  21   0     3963.03     3897.97    357.34 o 
   8  21   0    23648.13    25444.57    987.60 o 
   9  21   0    36582.11    36921.47    901.33 o 
  10  21   0    39498.78    41021.89   1045.81 o 
  11  21   0    26947.07    26982.63   1041.13 o 
  12  21   0    17639.88    17911.61    486.14 o 
  13  21   0    30564.20    32181.81   1103.34 o 
  14  21   0    15273.82    16434.52    767.85 o 
  15  21   0    17687.52    17874.61    774.18 o 
   0  22   0    76730.59    75123.70   1080.33 o 
   1  22   0     2513.06     2641.14    219.59 o 
   2  22   0    35186.96    35287.11    512.77 o 
   3  22   0    15254.20    15259.63    513.54 o 
   4  22   0    38302.11    38702.72    586.97 o 
   5  22   0    19760.32    19885.64    672.52 o 
   6  22   0    10623.12     9592.57    473.10 o 
   7  22   0    26738.54    27824.58    630.16 o 
   8  22   0        4.29       75.88     46.54 o 
   9  22   0     6963.02     6194.65    385.92 o 
  10  22   0      617.60      788.95    163.58 o 
  11  22   0     3554.02     3903.36    459.52 o 
  12  22   0     8884.47     9572.25    579.26 o 
  13  22   0       69.88       68.73     98.72 o 
  14  22   0     6969.44     7294.77    945.84 o 
   1  23   0    52936.02    54999.74    845.39 o 
   2  23   0     2436.90     3080.99    305.04 o 
   3  23   0    58408.30    59791.83    953.17 o 
   4  23   0    44136.24    43512.50    713.69 o 
   5  23   0    20690.71    19484.71   1141.46 o 
   6  23   0    23411.00    22750.58    688.86 o 
   7  23   0    15907.80    15251.79    497.71 o 
   8  23   0    22160.17    21122.95   1014.19 o 
   9  23   0      167.33      349.69    116.01 o 
  10  23   0     6149.77     5920.42    339.07 o 
  11  23   0      138.81      112.03     94.11 o 
  12  23   0      711.83      800.36    193.60 o 
  13  23   0     6321.25     7006.45    326.79 o 
  14  23   0      468.76      543.59    161.88 o 
   0  24   0     5538.16     5202.85    341.38 o 
   1  24   0     5063.98     4612.94    248.89 o 
   2  24   0     3977.46     3935.77    294.32 o 
   3  24   0    28586.95    29531.63   1348.58 o 
   4  24   0     1261.64      491.85    667.78 o 
   5  24   0    80479.66    80597.16   1209.45 o 
   6  24   0     3137.90     2880.68    317.34 o 
   7  24   0    54994.66    54001.70   2709.40 o 
   8  24   0    23063.48    22536.80    955.84 o 
   9  24   0    37123.79    39638.05   1326.53 o 
  10  24   0    26034.64    26991.45    744.43 o 
  11  24   0    22461.62    23528.63    738.50 o 
  12  24   0    40249.26    42400.40    749.22 o 
  13  24   0    14131.17    15014.49    590.67 o 
  14  24   0    25100.67    26579.30    866.53 o 
   1  25   0    55845.28    58306.88    735.49 o 
   2  25   0     4017.77     3466.00    198.46 o 
   3  25   0    39893.41    40627.95    723.20 o 
   4  25   0     9179.12     8841.34    416.84 o 
   5  25   0    29163.68    27755.56    997.65 o 
   6  25   0    13673.06    14068.29    487.50 o 
   7  25   0      228.51      198.00     85.31 o 
   8  25   0    11208.53    10077.80   1778.28 o 
   9  25   0      164.13      150.02     83.66 o 
  10  25   0     4282.92     5113.11    896.91 o 
  11  25   0     5682.26     5795.52    354.08 o 
  12  25   0     5004.99     4881.79    563.44 o 
  13  25   0     8792.66     9443.76    428.91 o 
   0  26   0    45928.37    44562.05    938.19 o 
   1  26   0     1635.63     2023.42    274.78 o 
   2  26   0    95434.38    96494.72   1858.94 o 
   3  26   0     8338.92     7297.75    373.81 o 
   4  26   0    33516.74    33933.75    576.06 o 
   5  26   0    23304.30    22944.88    489.52 o 
   6  26   0    12644.66    12915.74    506.53 o 
   7  26   0    11101.76    11117.58    513.88 o 
   8  26   0     2534.24     2553.82    329.84 o 
   9  26   0     8012.89     8260.69    420.46 o 
  10  26   0      995.23      958.52    213.37 o 
  11  26   0     1460.25     1630.05    286.00 o 
  12  26   0     2711.73     3093.83    913.12 o 
  13  26   0        0.90       82.25    103.37 o 
   1  27   0       71.48      262.06     78.02 o 
   2  27   0     8798.50     8317.23    380.64 o 
   3  27   0       19.95      116.63     49.77 o 
   4  27   0    35221.07    35138.30   1057.02 o 
   5  27   0       52.17       74.78     40.17 o 
   6  27   0    45060.21    45715.70   1512.45 o 
   7  27   0     7904.21     7862.27    504.16 o 
   8  27   0    25346.51    25927.46   1087.78 o 
   9  27   0    12559.50    12627.73    602.22 o 
  10  27   0    13331.24    13518.12    673.88 o 
  11  27   0    23360.38    24377.54    853.93 o 
  12  27   0    15459.67    16679.65    512.08 o 
   0  28   0    21090.55    20495.94   1248.64 o 
   1  28   0      814.29      812.11     79.18 o 
   2  28   0    24440.36    24245.75    522.52 o 
   3  28   0     9405.60     8747.75    503.68 o 
   4  28   0    24367.54    24382.72    780.43 o 
   5  28   0    14169.62    14387.91    672.23 o 
   6  28   0     7313.60     6840.01   1226.69 o 
   7  28   0    11752.49    11949.49    393.94 o 
   8  28   0     1126.92     1064.66    222.68 o 
   9  28   0     3304.90     3329.99    387.18 o 
  10  28   0       13.98       77.22     79.88 o 
  11  28   0     2407.20     2670.82    420.95 o 
   1  29   0    34998.87    32629.25   1052.70 o 
   2  29   0      923.74      890.62    176.01 o 
   3  29   0    29762.77    30926.22    802.07 o 
   4  29   0     6898.18     6536.94    418.96 o 
   5  29   0     8923.01     8143.87    696.09 o 
   6  29   0     4424.69     3933.68    397.88 o 
   7  29   0     3548.98     3125.18    207.37 o 
   8  29   0     2369.93     2234.84    172.75 o 
   9  29   0      102.87      113.83     68.14 o 
  10  29   0     2194.82     2161.74    301.20 o 
  11  29   0      564.72      435.20    124.01 o 
   0  30   0      330.49      409.73    134.14 o 
   1  30   0       65.10      262.65     97.92 o 
   2  30   0      963.77      932.36    227.35 o 
   3  30   0     6174.17     6232.07    278.57 o 
   4  30   0       34.47      -13.09     74.01 o 
   5  30   0    11204.19     9987.65    604.75 o 
   6  30   0     5464.85     5263.04    441.20 o 
   7  30   0    14921.05    15407.16   1502.92 o 
   8  30   0     9680.32     9758.18    393.85 o 
   9  30   0    10234.10    10801.89    470.68 o 
  10  30   0     8839.12     9461.42    314.31 o 
   1  31   0    12386.78    12929.29    387.28 o 
   2  31   0     2031.73     1888.17    297.64 o 
   3  31   0    13475.58    14630.71    736.70 o 
   4  31   0     2382.82     2227.77    401.43 o 
   5  31   0     6073.85     5881.03    225.63 o 
   6  31   0     5867.59     5507.42    696.49 o 
   7  31   0     1360.86     1382.79    224.12 o 
   8  31   0      529.72      267.79     71.21 o 
   9  31   0      143.49      123.30     90.78 o 
   0  32   0    11754.55    12371.22    863.65 o 
   1  32   0       28.33       40.57     53.77 o 
   2  32   0    13898.79    14676.33    672.22 o 
   3  32   0     1758.84     1438.95    347.19 o 
   4  32   0     5298.32     4959.03    307.11 o 
   5  32   0     1064.84      789.50    208.43 o 
   6  32   0     4664.13     4424.46    550.64 o 
   7  32   0      227.20      271.43     72.19 o 
   8  32   0     3523.81     3061.28    341.14 o 
   1  33   0     5894.09     6093.38    227.48 o 
   2  33   0      695.98      713.87    155.99 o 
   3  33   0     5177.33     5134.32    337.40 o 
   4  33   0     1468.78     1212.70    315.75 o 
   5  33   0     4538.97     4504.53    251.84 o 
   6  33   0     6513.64     6720.66    209.77 o 
   7  33   0     6820.32     6681.98    275.11 o 
   0  34   0     6051.84     6483.43    301.11 o 
   1  34   0      333.39      250.94     94.18 o 
   2  34   0     7387.41     7205.10    280.49 o 
   3  34   0        9.61       33.57     32.72 o 
   4  34   0     2449.27     2007.71    331.29 o 
   5  34   0      233.53      131.42     59.86 o 
   1  35   0     7393.09     6536.45    223.37 o 
   2  35   0      257.15      189.61     76.47 o 
   3  35   0     4769.53     4290.23    156.40 o 
 -18   1   1     9074.57     9226.44    361.14 o 
 -17   1   1      692.76      862.29    173.19 o 
 -16   1   1     5437.82     5538.22    305.92 o 
 -15   1   1     1494.00     1616.89    380.02 o 
 -14   1   1    20697.75    21327.18    820.66 o 
 -13   1   1      658.78      684.79    140.04 o 
 -12   1   1     5108.14     5455.47    365.57 o 
 -11   1   1     2350.41     2532.65    292.35 o 
 -10   1   1    30766.35    31455.05    560.75 o 
  -9   1   1    11511.82    10188.97    277.47 o 
  -8   1   1    46112.31    41974.41    900.71 o 
  -7   1   1    14418.42    13016.47    278.83 o 
  -6   1   1    45584.62    45813.37    847.10 o 
  -5   1   1    84530.09    84930.41    735.16 o 
  -4   1   1    27320.37    24402.78    325.14 o 
  -3   1   1    53497.16    52451.60    411.95 o 
  -2   1   1    24616.89    25843.34    436.93 o 
   2   1   1      984.71     1468.80    325.81 o 
   3   1   1    11426.03    12367.00    256.41 o 
   4   1   1       48.08      254.50    100.38 o 
   5   1   1    24838.71    23024.56    403.74 o 
   6   1   1     7132.29     7540.13    197.49 o 
   7   1   1    12179.61    10725.29    635.90 o 
   8   1   1     3589.10     3404.92    170.46 o 
   9   1   1    11080.16    10654.69    297.59 o 
  10   1   1      262.07      533.10    111.66 o 
  11   1   1     5392.13     5373.08    426.91 o 
  12   1   1     1545.06     1523.02    232.81 o 
  13   1   1    15866.90    16314.99    612.19 o 
  14   1   1     2341.10     2918.12    516.61 o 
  15   1   1    11675.55    11569.86    563.38 o 
  16   1   1       37.77      228.04    119.78 o 
  17   1   1     2439.98     2449.26    628.83 o 
  18   1   1     3040.28     3048.77    430.97 o 
 -18   2   1      755.81     1156.98    232.99 o 
 -17   2   1     2918.06     2945.43    689.83 o 
 -16   2   1      693.89      877.59    209.62 o 
 -15   2   1     2416.47     3158.17    481.92 o 
 -14   2   1      302.07      321.48    138.80 o 
 -13   2   1    22669.76    22327.46    819.69 o 
 -12   2   1     1368.98     1487.08    175.96 o 
 -11   2   1     2170.02     2676.71    313.66 o 
 -10   2   1    22820.28    20677.93    450.66 o 
  -9   2   1    26049.84    25838.19    593.08 o 
  -8   2   1    63529.32    60196.37    851.77 o 
  -7   2   1    39598.18    38540.88    516.33 o 
  -6   2   1    21024.56    20349.70    341.06 o 
  -5   2   1    29788.51    24542.45    336.33 o 
  -4   2   1   102404.79   102958.87    746.78 o 
  -3   2   1    51060.81    48402.95    706.91 o 
  -2   2   1     4314.93     5823.32    251.13 o 
   2   2   1    20515.34    19677.03   1240.72 o 
   3   2   1     9092.08    10565.89    364.35 o 
   4   2   1    57446.23    55822.13    955.86 o 
   5   2   1     2161.55     2086.92    148.14 o 
   6   2   1       94.85      156.81     58.68 o 
   7   2   1     1894.27     1778.64    200.42 o 
   8   2   1     8449.17     7716.99    326.52 o 
   9   2   1    25697.96    23433.50    390.13 o 
  10   2   1    14576.10    14557.55    400.17 o 
  11   2   1     9476.60    10124.82    291.49 o 
  12   2   1      711.54      699.35    104.94 o 
  13   2   1    11428.24    10791.57    565.79 o 
  14   2   1    19423.05    17051.74   2714.62 o 
  15   2   1    11456.08    12256.01    592.27 o 
  16   2   1     4640.30     4900.21    715.89 o 
  17   2   1     5023.22     5238.62    317.08 o 
  18   2   1     7082.13     6700.98    339.54 o 
 -18   3   1     4679.69     4721.76    416.44 o 
 -17   3   1     1098.22      766.68    228.92 o 
 -16   3   1      684.91      937.09    286.93 o 
 -15   3   1       33.17      198.30     97.72 o 
 -14   3   1     3123.68     3387.64    615.68 o 
 -13   3   1     9053.01     8894.47    452.55 o 
 -12   3   1       33.84      189.03     58.56 o 
 -11   3   1      430.02      348.53     86.49 o 
 -10   3   1      248.07      290.29     66.58 o 
  -9   3   1      898.74     1169.79    137.63 o 
  -8   3   1     1026.64     1296.45    164.29 o 
  -7   3   1      771.81     1174.98    142.45 o 
  -6   3   1     1153.72     2051.03    189.17 o 
  -5   3   1     2935.69     3086.23    131.47 o 
  -4   3   1     4535.40     4407.77    244.25 o 
  -3   3   1       89.46      136.43     53.94 o 
  -2   3   1    17181.11    16716.77    241.21 o 
   2   3   1     7392.42     6832.93    240.12 o 
   3   3   1     1280.66     1427.95    117.91 o 
   4   3   1     5064.20     5228.11    228.15 o 
   5   3   1     8132.41     7583.85    191.07 o 
   6   3   1       75.15      286.48     75.06 o 
   7   3   1     4744.00     4062.94    149.56 o 
   8   3   1       27.24      357.26     54.50 o 
   9   3   1    16420.59    15982.68    299.53 o 
  10   3   1      114.16      180.12     72.58 o 
  11   3   1      718.57      689.71     90.84 o 
  12   3   1      156.43      225.95     99.21 o 
  13   3   1     1353.91     1388.17    283.08 o 
  14   3   1      309.05      225.28     96.87 o 
  15   3   1     1120.34     1226.24    267.95 o 
  16   3   1     1197.79     1352.30    407.67 o 
  17   3   1     2781.36     2439.20    619.38 o 
  18   3   1      180.47      248.61    187.23 o 
 -18   4   1      217.40      148.11    110.11 o 
 -17   4   1    25143.36    27361.39    807.09 o 
 -16   4   1     1109.17     1028.09    343.71 o 
 -15   4   1    20138.00    20210.88    909.53 o 
 -14   4   1        8.12      144.27     88.45 o 
 -13   4   1    40728.31    43396.76    881.95 o 
 -12   4   1     5034.48     4798.97    325.53 o 
 -11   4   1    26647.78    27027.55   1008.33 o 
 -10   4   1     2377.32     2548.39    292.10 o 
  -9   4   1     7155.51     7136.63    202.11 o 
  -8   4   1    17285.24    14340.73    302.03 o 
  -7   4   1     6425.89     7628.05    194.89 o 
  -6   4   1       54.67      168.59     36.12 o 
  -5   4   1     4958.12     5050.07    184.94 o 
  -4   4   1     7331.56     7798.52    231.77 o 
  -3   4   1    23580.94    23100.39    349.84 o 
  -2   4   1     7000.99     9581.17    275.63 o 
  -1   4   1    41804.70    38846.04   1426.73 o 
   1   4   1    13279.72    11522.83    320.73 o 
   2   4   1   104393.03   103140.42    703.55 o 
   3   4   1      953.40     1753.79    182.14 o 
   4   4   1    61171.88    54304.93    421.68 o 
   5   4   1      281.61      264.07     40.31 o 
   6   4   1    93072.14    90389.95   1041.89 o 
   7   4   1     2738.84     2355.57    270.21 o 
   8   4   1    84346.16    82970.60   1219.79 o 
   9   4   1     7315.70     7503.60    272.29 o 
  10   4   1    54361.36    55083.68   1233.03 o 
  11   4   1     3115.35     3251.22    341.79 o 
  12   4   1     8606.59     8700.73    339.81 o 
  13   4   1     4464.23     4787.81    671.65 o 
  14   4   1    13790.39    13990.93    760.54 o 
  15   4   1       31.75       86.62    140.45 o 
  16   4   1     1231.49     1175.07    398.00 o 
  17   4   1      667.48      883.79    227.35 o 
  18   4   1      351.42      345.26    103.66 o 
 -18   5   1      853.55      796.81    247.89 o 
 -17   5   1      540.33      572.22    162.19 o 
 -16   5   1      617.31      716.66    206.76 o 
 -15   5   1      529.17      675.65    156.44 o 
 -14   5   1     7322.39     7811.20    451.09 o 
 -13   5   1     7640.14     7221.64    667.66 o 
 -12   5   1     2240.89     2448.20    299.02 o 
 -11   5   1    12638.53    12881.88    363.39 o 
 -10   5   1    11254.49    10126.98    306.99 o 
  -9   5   1    78481.59    78612.94    818.51 o 
  -8   5   1    58495.68    59017.11    487.77 o 
  -7   5   1    54740.17    52458.07    621.04 o 
  -6   5   1    22111.84    21980.59    307.69 o 
  -5   5   1    35353.73    37874.34    478.99 o 
  -4   5   1     6773.98     5829.31    189.16 o 
  -3   5   1    21338.74    21940.28    293.37 o 
  -2   5   1    54394.80    50539.35    699.49 o 
  -1   5   1     1780.62     2145.33     75.88 o 
   0   5   1    53111.61    55478.92    713.15 o 
   1   5   1     2875.70     3359.90    106.85 o 
   2   5   1    46885.21    46927.47    442.36 o 
   3   5   1     7689.14     9443.18    270.36 o 
   4   5   1      755.64      948.30    115.67 o 
   5   5   1    58889.47    56676.71    869.88 o 
   6   5   1     1866.06     2042.02    239.44 o 
   7   5   1     2119.35     3592.24    236.19 o 
   8   5   1    32659.75    29613.85    605.87 o 
   9   5   1     5527.17     5758.40    457.22 o 
  10   5   1    23489.43    23215.74    533.15 o 
  11   5   1     3659.09     3132.97    306.99 o 
  12   5   1    10071.57     9519.13    362.57 o 
  13   5   1     5245.09     5195.58    468.47 o 
  14   5   1    23484.01    23266.12    646.77 o 
  15   5   1     6701.70     7226.71    472.40 o 
  16   5   1    11966.79    12060.28    492.33 o 
  17   5   1     7134.61     7023.27    355.44 o 
  18   5   1    14038.68    14292.06    774.24 o 
 -18   6   1      923.69      777.50    203.80 o 
 -17   6   1     4206.54     4047.32    376.64 o 
 -16   6   1      113.90      179.61    126.82 o 
 -15   6   1     2405.58     2523.01    646.89 o 
 -14   6   1      467.89      621.39    156.92 o 
 -13   6   1     1289.30     1546.25    362.07 o 
 -12   6   1     2039.29     2234.70    275.51 o 
 -11   6   1      202.38      239.72     73.19 o 
 -10   6   1    19415.14    19391.39    420.66 o 
  -9   6   1      344.35      480.47     78.44 o 
  -8   6   1     9082.31     8062.84    273.31 o 
  -7   6   1     5756.62     5744.95    206.27 o 
  -6   6   1     3595.70     4053.46    105.84 o 
  -5   6   1      181.07      256.46     52.98 o 
  -4   6   1     1439.59     2413.19    258.61 o 
  -3   6   1    43256.31    41951.50    528.73 o 
  -2   6   1    13176.88    11848.53    239.98 o 
  -1   6   1    46695.54    48887.90    438.47 o 
   0   6   1    74546.11    76241.75    590.36 o 
   1   6   1   110376.16   113392.15    936.81 o 
   2   6   1     6638.61     6193.20    208.06 o 
   3   6   1    22740.78    22306.72    291.93 o 
   4   6   1    16203.09    15177.83    311.73 o 
   5   6   1     1683.65     1981.19    240.08 o 
   6   6   1     5845.08     5645.90    154.72 o 
   7   6   1     6467.54     6397.42    240.98 o 
   8   6   1    17949.52    18921.90    559.80 o 
   9   6   1    13431.22    12107.20    330.15 o 
  10   6   1     3716.18     2902.51    301.42 o 
  11   6   1    12920.72    12613.27    307.51 o 
  12   6   1       70.17      156.83     95.33 o 
  13   6   1     8196.60     7438.04    661.79 o 
  14   6   1      124.79      189.27    117.64 o 
  15   6   1     4972.70     5303.61    774.54 o 
  16   6   1     5106.18     5188.92    515.58 o 
  17   6   1     4978.32     5322.35    849.92 o 
  18   6   1     4649.46     5216.10    249.00 o 
 -18   7   1    23917.35    24727.84    726.12 o 
 -17   7   1     1031.70      770.05    207.95 o 
 -16   7   1    39868.43    41800.14    712.72 o 
 -15   7   1        8.37      152.56     94.81 o 
 -14   7   1    30374.55    29535.47    764.10 o 
 -13   7   1     1585.62     1484.91    311.40 o 
 -12   7   1    41273.27    39544.73   1600.67 o 
 -11   7   1     1661.92     2134.13    332.97 o 
 -10   7   1     9042.33     8871.34    322.06 o 
  -9   7   1    23884.25    21974.51    415.14 o 
  -8   7   1     5754.80     4645.45    184.12 o 
  -7   7   1      422.84      586.76    201.72 o 
  -6   7   1     2148.45     1999.54    163.28 o 
  -5   7   1      619.57     1380.21    132.49 o 
  -4   7   1      524.81      321.90     43.04 o 
  -3   7   1    14524.07    16051.37    347.66 o 
  -2   7   1    28082.43    29838.23    363.08 o 
  -1   7   1    66583.48    76308.46    556.53 o 
   0   7   1    25798.05    25741.62    458.31 o 
   1   7   1   280885.34   272696.13    635.80 o 
   2   7   1      546.73     1890.24    146.66 o 
   3   7   1   112167.88   102840.13    713.44 o 
   4   7   1     1300.65     1403.92     65.54 o 
   5   7   1    64232.21    61532.46    589.12 o 
   6   7   1    13159.15    12201.94    227.22 o 
   7   7   1   191013.42   185815.11   2221.05 o 
   8   7   1     5380.90     4639.95    187.66 o 
   9   7   1    54543.92    52511.55   1112.37 o 
  10   7   1    28045.80    27438.83    763.15 o 
  11   7   1    33120.53    32976.15    661.79 o 
  12   7   1      776.08      930.65    169.84 o 
  13   7   1     4196.98     4611.42    768.87 o 
  14   7   1      186.01      136.35    107.07 o 
  15   7   1     3033.92     3484.08    599.06 o 
  16   7   1      343.80      306.63    137.02 o 
  17   7   1     2165.66     2346.73    519.65 o 
  18   7   1     1137.39     1131.56    355.28 o 
 -18   8   1      852.61      920.42    259.27 o 
 -17   8   1      307.77      271.34    129.94 o 
 -16   8   1        3.47      230.37    118.63 o 
 -15   8   1       29.98      109.88    114.77 o 
 -14   8   1     6255.36     6543.40    532.73 o 
 -13   8   1     7527.72     6942.32    828.29 o 
 -12   8   1      563.38      624.69    111.05 o 
 -11   8   1     5851.78     5383.32    304.57 o 
 -10   8   1    45655.35    43810.85    536.08 o 
  -9   8   1    45041.27    44551.38    684.53 o 
  -8   8   1    23163.00    21384.21    377.93 o 
  -7   8   1   117556.27   115238.66    782.66 o 
  -6   8   1    45616.80    45695.83    598.34 o 
  -5   8   1    70391.90    65938.67    754.68 o 
  -4   8   1     1932.66     1414.50     72.01 o 
  -3   8   1    69670.76    66088.42    547.74 o 
  -2   8   1     3316.37     3835.30    135.01 o 
  -1   8   1    85504.57    86040.17    587.81 o 
   0   8   1       41.80      245.71     45.08 o 
   1   8   1    41056.57    40475.96    484.02 o 
   2   8   1     7656.48     8799.60    189.04 o 
   3   8   1      786.18     2160.79    232.24 o 
   4   8   1     4149.22     3964.90    140.58 o 
   5   8   1      138.84      265.46     83.30 o 
   6   8   1       96.28      222.32     81.62 o 
   7   8   1     8135.10     9944.79    401.58 o 
   8   8   1     1533.12     1238.10    179.10 o 
   9   8   1    40311.09    39027.29    524.43 o 
  10   8   1     2806.15     2479.56    256.63 o 
  11   8   1    13529.33    13025.88    332.51 o 
  12   8   1       34.28      193.48     73.05 o 
  13   8   1    18125.37    17144.57    687.89 o 
  14   8   1     9842.16    10016.51    715.21 o 
  15   8   1    17255.37    18321.83    694.23 o 
  16   8   1    13910.34    14319.50    543.90 o 
  17   8   1    12604.11    13161.89    460.99 o 
  18   8   1    11925.31    12815.75    449.77 o 
 -18   9   1     8781.46     9563.23    389.26 o 
 -17   9   1      476.00      456.89    130.85 o 
 -16   9   1     7293.63     7682.58    263.47 o 
 -15   9   1     1279.40     1227.55    366.39 o 
 -14   9   1     6043.78     6577.98    439.48 o 
 -13   9   1     5121.21     4930.46    469.22 o 
 -12   9   1     2930.35     3099.74    460.71 o 
 -11   9   1    35923.88    35326.76    519.34 o 
 -10   9   1     1024.63      919.19    114.79 o 
  -9   9   1    64869.33    63588.73    796.64 o 
  -8   9   1     2528.83     3066.65    199.90 o 
  -7   9   1    44766.53    43748.37    620.00 o 
  -6   9   1    12690.96    12095.38    264.08 o 
  -5   9   1     3040.91     3119.51    288.86 o 
  -4   9   1    30942.11    30981.95    397.37 o 
  -3   9   1     5758.67     5648.75    190.88 o 
  -2   9   1    33362.35    30570.86    407.25 o 
  -1   9   1     4323.44     4028.40    227.16 o 
   0   9   1    43927.56    43453.49   1925.05 o 
   1   9   1    15683.22    16750.54    222.47 o 
   2   9   1      606.17     1443.14     97.65 o 
   3   9   1     5095.49     5610.78    184.68 o 
   4   9   1      671.78     1814.78    178.66 o 
   5   9   1    24446.06    22016.37    225.80 o 
   6   9   1    26043.71    26753.53    465.86 o 
   7   9   1    11651.61    11295.78    369.86 o 
   8   9   1    23000.61    21349.82    344.05 o 
   9   9   1    11656.25    11884.51    359.71 o 
  10   9   1    29958.93    29697.53    580.98 o 
  11   9   1      164.17      349.61     97.16 o 
  12   9   1    19767.54    18078.95    858.13 o 
  13   9   1       70.98      186.29     93.78 o 
  14   9   1     4462.24     4562.28    751.62 o 
  15   9   1     2482.48     2654.61    534.78 o 
  16   9   1     8829.82     8739.42    444.82 o 
  17   9   1    12111.39    12842.53    443.82 o 
  18   9   1      813.63      704.97    179.64 o 
 -18  10   1       17.43      100.45    101.98 o 
 -17  10   1    34187.24    34151.92   4628.06 o 
 -16  10   1      197.91      351.02    117.90 o 
 -15  10   1    26639.53    26765.48    761.18 o 
 -14  10   1      954.14     1229.89    241.32 o 
 -13  10   1    38697.95    37694.89   1091.05 o 
 -12  10   1    13271.09    11359.79    539.06 o 
 -11  10   1    22900.77    21192.64    553.66 o 
 -10  10   1    19063.33    18432.78    384.71 o 
  -9  10   1     4190.78     4223.59    226.03 o 
  -8  10   1    18895.74    18593.65    461.42 o 
  -7  10   1     1205.81     1125.53    123.54 o 
  -6  10   1      277.40      457.47    147.86 o 
  -5  10   1     3398.99     3092.97     88.87 o 
  -4  10   1     6484.30    10087.96    286.91 o 
  -3  10   1    11581.76    11396.74    196.03 o 
  -2  10   1    79138.38    78983.46    791.24 o 
  -1  10   1   127105.11   131004.58    882.78 o 
   0  10   1   226210.08   229221.41    802.43 o 
   1  10   1    36701.89    40265.10    567.31 o 
   2  10   1   193362.70   190852.59   2257.87 o 
   3  10   1     7818.54     7610.82    163.59 o 
   4  10   1   155919.70   150722.27   1571.28 o 
   5  10   1     1815.40     1695.91    136.16 o 
   6  10   1   142735.11   141836.45   2073.48 o 
   7  10   1     9638.67     9396.87    232.27 o 
   8  10   1    97566.07    97808.62   1153.94 o 
   9  10   1    29169.25    28891.13    377.23 o 
  10  10   1    44342.96    43409.63    550.53 o 
  11  10   1    16447.00    16019.58    430.89 o 
  12  10   1     6895.58     6992.34    598.39 o 
  13  10   1     1492.28     1504.93    275.96 o 
  14  10   1     3905.41     4017.33    461.10 o 
  15  10   1     1542.10     1739.24    316.01 o 
  16  10   1       42.78      196.15     93.93 o 
  17  10   1       23.96      206.33    100.25 o 
  18  10   1     1647.00     1230.23    500.60 o 
 -18  11   1       49.42      118.85     55.14 o 
 -17  11   1     1873.85     1537.99    351.89 o 
 -16  11   1      156.35      247.24    125.88 o 
 -15  11   1     4721.35     4678.32    484.69 o 
 -14  11   1      639.60      618.06    142.61 o 
 -13  11   1     7779.92     8030.19    465.34 o 
 -12  11   1     8992.62     8962.99    361.24 o 
 -11  11   1    24612.25    25328.96    620.90 o 
 -10  11   1    11712.79    11429.42    282.88 o 
  -9  11   1    54696.21    52563.63    900.40 o 
  -8  11   1    87965.46    90608.41   1081.85 o 
  -7  11   1    38662.47    37659.96    455.60 o 
  -6  11   1    78526.42    75657.59    773.29 o 
  -5  11   1    22462.40    21212.85    461.04 o 
  -4  11   1   106971.83   105793.02    956.49 o 
  -3  11   1    12085.78    11988.30    213.10 o 
  -2  11   1    56621.26    55731.21    517.49 o 
  -1  11   1      646.20      592.63    118.88 o 
   0  11   1    49545.93    51102.66   1110.47 o 
   1  11   1     1663.27     1808.96     86.07 o 
   2  11   1    22694.83    22024.19    232.60 o 
   3  11   1     8823.44    10161.61    211.96 o 
   4  11   1      382.95     3417.80    159.62 o 
   5  11   1      112.03      462.69    233.49 o 
   6  11   1       38.53      182.63    131.14 o 
   7  11   1       97.15      267.62    158.72 o 
   8  11   1    32919.71    32095.60    694.91 o 
   9  11   1      875.50     1374.17    136.22 o 
  10  11   1    22355.53    21898.42    443.71 o 
  11  11   1    11835.93    11831.64    364.21 o 
  12  11   1    31563.07    31128.94    695.72 o 
  13  11   1     3622.48     4392.07    612.74 o 
  14  11   1    29500.03    28725.14   1111.86 o 
  15  11   1    21138.24    22752.54    680.62 o 
  16  11   1    13505.93    14441.99    707.66 o 
  17  11   1    10429.62    10338.25    516.59 o 
  18  11   1     9925.71    10707.84    399.64 o 
 -17  12   1    10620.33    10334.78    415.43 o 
 -16  12   1     1686.47     1357.62    372.04 o 
 -15  12   1     8275.63     7892.71    429.79 o 
 -14  12   1     4439.74     3690.15    557.57 o 
 -13  12   1    11140.06     9853.22    633.90 o 
 -12  12   1    20625.19    21173.56    672.80 o 
 -11  12   1      664.33      639.24     98.40 o 
 -10  12   1    27395.86    26180.84    517.32 o 
  -9  12   1     1631.42     1703.48    296.73 o 
  -8  12   1    47674.28    49513.93    623.80 o 
  -7  12   1    22247.58    22007.24    346.70 o 
  -6  12   1    11227.11    10263.02    291.94 o 
  -5  12   1    70711.68    71531.52    602.05 o 
  -4  12   1    10243.96    11809.12    212.97 o 
  -3  12   1    48501.32    46664.55    579.60 o 
  -2  12   1     4401.73     7075.28    150.37 o 
  -1  12   1    88161.76    90784.07    852.83 o 
   0  12   1    48939.62    53966.13    514.96 o 
   1  12   1    15312.66    16226.58    359.54 o 
   2  12   1    83531.77    82388.46    752.49 o 
   3  12   1     6319.67     7916.98    170.80 o 
   4  12   1    41296.45    38225.20    491.65 o 
   5  12   1    12242.57    12951.19    308.01 o 
   6  12   1    55352.62    55442.94    552.56 o 
   7  12   1    19765.38    20583.67    346.74 o 
   8  12   1    19676.61    20472.20    405.00 o 
   9  12   1    25054.08    23018.73    446.84 o 
  10  12   1     6170.34     5903.65    492.02 o 
  11  12   1    29120.11    28898.39    611.04 o 
  12  12   1     1647.34     1907.47    317.73 o 
  13  12   1    14102.85    14449.68    817.64 o 
  14  12   1     2203.60     2076.32    450.76 o 
  15  12   1    12188.06    11919.50    831.67 o 
  16  12   1     6604.60     7071.82    594.48 o 
  17  12   1     2248.13     1820.03    359.95 o 
 -17  13   1        4.65       41.52     73.20 o 
 -16  13   1    33883.46    34994.23   1000.44 o 
 -15  13   1     2406.38     2759.72    428.90 o 
 -14  13   1    31891.30    33434.22   1193.42 o 
 -13  13   1     6124.90     6036.32    542.14 o 
 -12  13   1    27700.15    27467.29    662.36 o 
 -11  13   1     7292.99     7185.43    629.75 o 
 -10  13   1     9096.74     8057.55    262.35 o 
  -9  13   1     3406.59     4798.76    495.61 o 
  -8  13   1      145.19      150.45     75.46 o 
  -7  13   1     5174.72     8102.80    242.14 o 
  -6  13   1      815.95      890.95    129.47 o 
  -5  13   1      661.52     3839.31    570.41 o 
  -4  13   1    16619.79    17090.77    309.04 o 
  -3  13   1    36685.43    40078.73    567.49 o 
  -2  13   1    24167.48    24668.45    324.58 o 
  -1  13   1    92698.00    91026.76   1024.29 o 
   0  13   1    14681.08    14487.95    318.35 o 
   1  13   1   107630.71   103227.14    937.21 o 
   2  13   1      268.84      818.45    116.19 o 
   3  13   1   147243.81   151038.95   1686.12 o 
   4  13   1     3263.15     3637.21     86.20 o 
   5  13   1   162083.72   161717.33   1722.63 o 
   6  13   1    10338.40     9394.92    237.59 o 
   7  13   1   128599.38   130259.09    603.92 o 
   8  13   1    20492.90    20379.15    397.43 o 
   9  13   1    91769.27    91154.32    973.66 o 
  10  13   1    11901.01    11194.82    332.71 o 
  11  13   1    42957.90    42613.30    976.58 o 
  12  13   1     3042.91     2983.03    512.94 o 
  13  13   1     7409.93     7102.57    559.74 o 
  14  13   1     3301.64     3252.86    594.05 o 
  15  13   1      221.86      288.80    153.59 o 
  16  13   1      354.81      548.26    144.97 o 
  17  13   1       54.98      281.80    160.03 o 
 -17  14   1      145.31      162.64    122.83 o 
 -16  14   1       18.36       83.11     85.90 o 
 -15  14   1      492.40      282.54    141.70 o 
 -14  14   1     5318.15     5600.93    378.48 o 
 -13  14   1     1737.30     1687.86    362.51 o 
 -12  14   1    10603.54     9670.76    523.16 o 
 -11  14   1     1794.11     2017.66    257.52 o 
 -10  14   1    33849.78    34743.71    681.76 o 
  -9  14   1    16994.60    17026.69    383.05 o 
  -8  14   1    59101.93    58599.94    672.38 o 
  -7  14   1    62995.70    63013.13   1078.13 o 
  -6  14   1    49312.18    47910.60    484.20 o 
  -5  14   1    83788.12    81481.71    927.33 o 
  -4  14   1    30493.49    29530.77    456.91 o 
  -3  14   1   153078.06   154212.64    950.06 o 
  -2  14   1    14292.39    14971.52    340.33 o 
  -1  14   1    52894.14    52683.36    654.43 o 
   0  14   1     5335.65     5961.32    150.51 o 
   1  14   1    82653.16    76809.07   1036.39 o 
   2  14   1     4263.86     3767.57    274.49 o 
   3  14   1     2675.93     6974.12    239.04 o 
   4  14   1     9059.28     9263.70    289.28 o 
   6  14   1     1693.40     2472.74    230.61 o 
   7  14   1    17785.79    19516.77    302.67 o 
   8  14   1      594.62      572.77    212.10 o 
   9  14   1    38634.38    37615.72    464.39 o 
  10  14   1     6357.33     6214.90    357.04 o 
  11  14   1    27791.92    28881.95    666.67 o 
  12  14   1     7031.74     7681.22    513.25 o 
  13  14   1    47383.40    46337.48   1154.60 o 
  14  14   1    15597.04    16322.84   1115.72 o 
  15  14   1    15590.87    16013.46    543.35 o 
  16  14   1    19991.63    20589.67    747.60 o 
  17  14   1    11324.36    11533.18    427.52 o 
 -17  15   1      405.31      356.08    172.54 o 
 -16  15   1     5957.03     6566.40    445.29 o 
 -15  15   1      550.24      609.52    147.47 o 
 -14  15   1     6256.92     6189.56    310.18 o 
 -13  15   1    13027.47    13074.63    582.81 o 
 -12  15   1     5272.34     5403.68    399.92 o 
 -11  15   1    22479.46    20859.01    655.97 o 
 -10  15   1      186.32      245.86     85.42 o 
  -9  15   1    26783.61    25208.53    807.62 o 
  -8  15   1      361.32      424.85     74.00 o 
  -7  15   1    19590.61    19668.70    392.07 o 
  -6  15   1    48289.22    46816.77    570.15 o 
  -5  15   1     2261.17     3118.43    124.13 o 
  -4  15   1    46907.22    44411.57    454.27 o 
  -3  15   1       90.64      910.35    274.57 o 
  -2  15   1    61691.80    58980.17    464.35 o 
  -1  15   1    20122.69    22754.09    439.80 o 
   0  15   1    49179.41    53585.84    820.50 o 
   1  15   1    49038.48    48798.31    646.09 o 
   2  15   1    30882.59    33538.11    480.43 o 
   3  15   1    55894.54    55350.49    352.10 o 
   4  15   1    18877.10    18291.40    292.01 o 
   5  15   1    51139.78    49472.26    496.53 o 
   6  15   1      680.35     1371.36    350.96 o 
   7  15   1    18959.03    17840.45    373.00 o 
   8  15   1      283.56      579.50     76.08 o 
   9  15   1     1229.90     1391.97    208.98 o 
  10  15   1    19568.06    19127.37    477.56 o 
  11  15   1      195.58      392.75    120.09 o 
  12  15   1    19883.49    18937.32    872.05 o 
  13  15   1     1348.99     1198.28    231.38 o 
  14  15   1    14492.91    15325.38    930.80 o 
  15  15   1      314.34      216.00    137.13 o 
  16  15   1     8313.06     8529.38    456.49 o 
  17  15   1     5271.37     4842.61    547.63 o 
 -16  16   1      290.52      285.54    239.34 o 
 -15  16   1    27376.91    28453.73    865.42 o 
 -14  16   1     3649.63     3819.39    664.98 o 
 -13  16   1    25618.42    26637.06    932.96 o 
 -12  16   1    11327.31    11847.62    561.86 o 
 -11  16   1    15138.84    14684.81    620.16 o 
 -10  16   1     8287.57     7961.55    478.97 o 
  -9  16   1     9617.51     9109.44    388.67 o 
  -8  16   1     1178.13     1401.12    214.27 o 
  -7  16   1     5173.40     5096.87    268.42 o 
  -6  16   1     2637.94     4953.74    438.10 o 
  -5  16   1      306.62      487.81     97.93 o 
  -4  16   1     7903.61    10047.99    598.01 o 
  -3  16   1     5399.41     5300.25    222.92 o 
  -2  16   1    25034.62    24718.87    492.56 o 
  -1  16   1      596.05      715.55     90.24 o 
   0  16   1    67505.98    70361.98    497.27 o 
   1  16   1      120.71      139.22     31.16 o 
   2  16   1    71243.34    72278.89    674.52 o 
   3  16   1       61.40      232.16     60.21 o 
   4  16   1   127660.64   126702.30   1127.81 o 
   5  16   1     1219.47     1296.30    160.65 o 
   6  16   1   105283.99   101554.79   1033.91 o 
   7  16   1     3885.04     3964.18    218.93 o 
   8  16   1    58554.58    57327.36    627.04 o 
   9  16   1     1881.27     2111.75    236.10 o 
  10  16   1    31759.12    31614.19    535.93 o 
  11  16   1     5810.54     5511.26    561.09 o 
  12  16   1    12650.72    12124.57    647.28 o 
  13  16   1     3790.22     3604.93    363.83 o 
  14  16   1     2366.91     2022.91    568.18 o 
  15  16   1      348.54      571.63    156.56 o 
  16  16   1      183.28      174.45     84.28 o 
 -16  17   1       22.17       59.60     90.08 o 
 -15  17   1      246.99      241.70    101.13 o 
 -14  17   1        0.95      111.33    100.88 o 
 -13  17   1     5685.26     5821.41    387.98 o 
 -12  17   1     2591.70     2941.47    371.76 o 
 -11  17   1    13266.64    12985.53    477.22 o 
 -10  17   1     2463.95     2346.46    235.51 o 
  -9  17   1    27643.46    27280.35    566.50 o 
  -8  17   1    28841.72    29124.20    477.46 o 
  -7  17   1    29998.41    29065.54    507.81 o 
  -6  17   1    66709.74    68811.79    720.61 o 
  -5  17   1    52179.27    52767.20    579.21 o 
  -4  17   1   120275.99   114959.63   1378.81 o 
  -3  17   1    23031.46    22540.21    349.03 o 
  -2  17   1    93098.20    92413.36    857.11 o 
  -1  17   1    23279.97    23950.77    347.00 o 
   0  17   1    37803.01    35590.08   1006.32 o 
   1  17   1     2316.93     2554.15    134.50 o 
   2  17   1    21342.88    22584.85    368.86 o 
   3  17   1     3505.67     3968.21    144.23 o 
   4  17   1     3745.34     6868.21    249.19 o 
   5  17   1     5353.65     6995.17    231.77 o 
   6  17   1     5531.73     5594.15    395.64 o 
   7  17   1     3115.34     3759.89    241.95 o 
   8  17   1    22157.00    21522.14    536.02 o 
   9  17   1      848.03      955.40    150.08 o 
  10  17   1    18599.28    17329.70    558.55 o 
  11  17   1     2784.36     3183.66    476.77 o 
  12  17   1    27412.45    28071.73    993.24 o 
  13  17   1    10672.26    11101.16    588.82 o 
  14  17   1    23070.88    22704.37    721.30 o 
  15  17   1    15708.18    15867.49    386.89 o 
  16  17   1     5623.22     5292.82    433.91 o 
 -16  18   1       86.04      223.21    107.95 o 
 -15  18   1     2145.75     1861.52    307.06 o 
 -14  18   1      743.12      757.88    126.36 o 
 -13  18   1     3309.23     3018.70    526.45 o 
 -12  18   1     4808.26     5080.54    365.08 o 
 -11  18   1      213.90      149.97     68.20 o 
 -10  18   1      134.25      109.27     72.97 o 
  -9  18   1      521.56      554.66    107.27 o 
  -8  18   1     3951.54     4067.89    272.05 o 
  -7  18   1     7997.71     7116.85    353.96 o 
  -6  18   1     3335.62     3186.69    189.30 o 
  -5  18   1    35750.94    35697.80    407.13 o 
  -4  18   1      597.49     1348.41    170.26 o 
  -3  18   1    26255.02    25512.70    468.82 o 
  -2  18   1      411.84      539.56    106.81 o 
  -1  18   1    15099.42    14935.85    415.38 o 
   0  18   1     3897.78     4389.87    165.27 o 
   1  18   1     2961.92     2843.95    263.93 o 
   2  18   1    12925.44    13162.65    343.82 o 
   3  18   1     7638.91     6132.27    574.26 o 
   4  18   1    36346.35    36391.52    412.23 o 
   5  18   1      678.98     1255.31    200.89 o 
   6  18   1    18285.77    17441.72    332.01 o 
   7  18   1      985.82      774.16    122.66 o 
   8  18   1     6370.26     6246.33    315.66 o 
   9  18   1      652.25      680.03    107.99 o 
  10  18   1     4763.21     4664.69    480.40 o 
  11  18   1     8069.63     7826.15    469.69 o 
  12  18   1       18.37      119.12     86.37 o 
  13  18   1     6936.26     7249.12    445.55 o 
  14  18   1      345.82      399.32    147.93 o 
  15  18   1     6078.12     5964.51    645.36 o 
  16  18   1      842.72      894.46    270.62 o 
 -16  19   1     7283.89     6701.41    326.59 o 
 -15  19   1     1491.89     1295.06    318.97 o 
 -14  19   1    19695.95    20746.86    643.01 o 
 -13  19   1     4964.34     4867.55    517.95 o 
 -12  19   1    11482.60    11437.78    715.22 o 
 -11  19   1     4742.46     4648.11    286.71 o 
 -10  19   1    15914.50    15422.00    525.15 o 
  -9  19   1      155.46      146.92     81.26 o 
  -8  19   1     4449.65     4748.62    256.39 o 
  -7  19   1      591.69      825.94    126.09 o 
  -6  19   1     5275.54     5557.79    260.28 o 
  -5  19   1      825.90     2765.24    332.88 o 
  -4  19   1      229.64      281.24     41.19 o 
  -3  19   1    30488.85    32135.13    370.72 o 
  -2  19   1       10.65       54.79     32.38 o 
  -1  19   1    34933.55    36984.03    471.43 o 
   0  19   1     2263.13     2792.50    159.46 o 
   1  19   1    46644.06    44305.22    537.03 o 
   2  19   1       21.85       92.35     32.37 o 
   3  19   1    69401.47    69647.81    732.09 o 
   4  19   1     2717.82     3108.02    261.29 o 
   5  19   1    79647.25    83035.14    856.52 o 
   6  19   1      272.92      271.60     55.25 o 
   7  19   1    18822.75    19207.13    481.29 o 
   8  19   1     7034.08     6720.04    282.91 o 
   9  19   1    18517.47    17415.08    581.86 o 
  10  19   1       56.14      240.26    102.46 o 
  11  19   1    11266.13    11519.91    570.76 o 
  12  19   1     5049.47     4784.79    591.84 o 
  13  19   1     2539.94     2233.55    454.96 o 
  14  19   1      865.87      630.71    113.67 o 
  15  19   1      706.83      524.10    103.50 o 
  16  19   1        8.61       22.42    112.92 o 
 -15  20   1     2000.25     2000.23    536.88 o 
 -14  20   1     2142.25     2342.18    398.15 o 
 -13  20   1     3085.82     3079.36    474.09 o 
 -12  20   1     2796.23     2728.37    485.17 o 
 -11  20   1     3298.12     3108.83    512.18 o 
 -10  20   1     7957.41     8097.81    435.33 o 
  -9  20   1     6017.97     5324.98    336.20 o 
  -8  20   1    10881.26    11371.32    486.44 o 
  -7  20   1     7915.56     7572.47    271.55 o 
  -6  20   1     5133.67     4917.33    249.74 o 
  -5  20   1    35374.65    36270.36    411.79 o 
  -4  20   1     8383.30     8695.47    262.21 o 
  -3  20   1    29852.48    30188.99    552.42 o 
  -2  20   1      526.34      442.99     57.41 o 
  -1  20   1    15324.26    15386.66    295.79 o 
   0  20   1     5156.35     5641.98    200.79 o 
   1  20   1    18259.64    20003.53    473.91 o 
   2  20   1       48.12      101.22     39.95 o 
   3  20   1     9522.74     9627.46    310.88 o 
   4  20   1      216.51      395.09     62.13 o 
   5  20   1      501.65      964.90    157.08 o 
   6  20   1     1326.09     1427.93    182.92 o 
   7  20   1     1200.99     1232.43    183.40 o 
   8  20   1     6447.16     6433.23    319.74 o 
   9  20   1     2246.96     2403.58    266.92 o 
  10  20   1    16463.02    16301.54    726.70 o 
  11  20   1     7872.27     8421.08    637.17 o 
  12  20   1     7214.70     6841.56    416.39 o 
  13  20   1    13923.60    14876.36    531.41 o 
  14  20   1    13413.83    14008.32    578.87 o 
  15  20   1     9144.96     8964.64    632.99 o 
 -15  21   1      224.02      165.58     94.13 o 
 -14  21   1      491.31      568.60    141.43 o 
 -13  21   1      189.25      358.91    168.05 o 
 -12  21   1        2.42      103.83     64.36 o 
 -11  21   1      816.62      775.08    169.87 o 
 -10  21   1     1511.57     1162.40    279.40 o 
  -9  21   1     3248.58     3422.91    377.35 o 
  -8  21   1       27.70       94.50     42.70 o 
  -7  21   1      531.12      483.65     86.90 o 
  -6  21   1    15933.01    15680.22    384.94 o 
  -5  21   1      257.99      330.81     75.89 o 
  -4  21   1     6785.74     6505.85    292.92 o 
  -3  21   1      249.78      306.57     56.43 o 
  -2  21   1     1035.64     1161.36    112.08 o 
  -1  21   1      383.27      364.64     55.29 o 
   0  21   1      109.99      231.46     32.57 o 
   1  21   1       40.10      120.61     40.75 o 
   2  21   1      536.54      727.83     88.53 o 
   3  21   1        9.65       35.08     51.93 o 
   4  21   1      274.38      368.86     88.46 o 
   5  21   1     9347.47     9344.64    288.19 o 
   6  21   1     7484.54     7253.53    261.91 o 
   7  21   1      702.59      604.35    101.83 o 
   8  21   1      825.48      719.17    112.38 o 
   9  21   1      146.84      218.86    108.80 o 
  10  21   1      651.54      671.02    145.08 o 
  11  21   1      419.04      426.85    162.01 o 
  12  21   1     1347.60     1420.73    294.27 o 
  13  21   1      782.79      806.79    158.60 o 
  14  21   1      153.23       76.06     88.24 o 
  15  21   1      716.16      645.52    153.21 o 
 -14  22   1      567.33      674.47    286.63 o 
 -13  22   1     7484.05     8322.31    367.75 o 
 -12  22   1       16.40       37.76     67.88 o 
 -11  22   1     5237.30     5572.86    437.31 o 
 -10  22   1      325.95      188.82     56.17 o 
  -9  22   1     3649.53     3239.53    422.86 o 
  -8  22   1    10943.05    11298.56    528.35 o 
  -7  22   1     1200.66     1002.99    157.23 o 
  -6  22   1     2021.69     2257.36    217.71 o 
  -5  22   1      854.09     1044.39    160.83 o 
  -4  22   1     9140.92     9745.08    299.19 o 
  -3  22   1      194.83      951.21    139.48 o 
  -2  22   1    14699.30    14693.97    315.33 o 
  -1  22   1    14015.16    13566.47    327.15 o 
   0  22   1    14975.70    15907.29    331.83 o 
   1  22   1    14405.81    13814.86    290.99 o 
   2  22   1    30594.68    30927.31    262.02 o 
   3  22   1    24892.19    25768.85    439.75 o 
   4  22   1    32571.53    32457.98    491.31 o 
   5  22   1    10580.40    10495.82    388.75 o 
   6  22   1    26901.53    24454.48    730.02 o 
   7  22   1     4602.57     3931.69    327.44 o 
   8  22   1    11859.22    12211.50   1288.78 o 
   9  22   1     1019.94     1182.12    242.01 o 
  10  22   1     6058.36     6055.49    437.34 o 
  11  22   1        7.67      171.63    121.45 o 
  12  22   1     3858.36     4023.22    715.58 o 
  13  22   1      332.66      418.60    118.78 o 
  14  22   1     1252.95     1431.42    425.98 o 
 -14  23   1    12557.13    12174.92    613.93 o 
 -13  23   1     1207.97     1387.22    292.25 o 
 -12  23   1    14531.34    15118.97    728.78 o 
 -11  23   1      102.81       92.15     90.10 o 
 -10  23   1    16634.94    17680.45    570.25 o 
  -9  23   1      394.19      269.14     84.17 o 
  -8  23   1     9017.08     8481.44    435.40 o 
  -7  23   1      537.26      441.24    122.06 o 
  -6  23   1     7796.47     7575.76    418.17 o 
  -5  23   1       44.31      413.62    160.64 o 
  -4  23   1     6427.30     5632.46    268.68 o 
  -3  23   1      216.65      313.13     56.86 o 
  -2  23   1      120.49      171.23     41.72 o 
  -1  23   1      147.09      337.22     55.80 o 
   0  23   1      674.61      913.84    124.64 o 
   1  23   1     7324.38     6435.77    234.25 o 
   2  23   1     1182.45     1042.36    149.80 o 
   3  23   1     1893.34     2331.97    216.53 o 
   4  23   1      517.80      470.84     65.53 o 
   5  23   1    18373.51    17058.54    494.35 o 
   6  23   1     3979.23     3468.49    240.50 o 
   7  23   1    12818.14    12434.67    505.18 o 
   8  23   1      246.20      310.17    145.11 o 
   9  23   1    22830.54    22725.10    794.49 o 
  10  23   1      500.11      676.48    220.40 o 
  11  23   1     9402.67    10345.30    577.40 o 
  12  23   1      369.68      524.29     93.82 o 
  13  23   1     8649.82     9039.25    547.59 o 
  14  23   1     2237.92     1858.14    456.37 o 
 -14  24   1      143.84      112.73    100.59 o 
 -13  24   1     1153.36     1089.47    313.28 o 
 -12  24   1      525.42      240.68    128.14 o 
 -11  24   1     5610.87     5931.21    291.58 o 
 -10  24   1      705.05      750.41    114.33 o 
  -9  24   1      198.82      172.89     87.00 o 
  -8  24   1     1549.46     1406.30    256.60 o 
  -7  24   1     1098.00     1162.51    195.79 o 
  -6  24   1     1545.71     1474.61    243.94 o 
  -5  24   1      114.04      260.67     80.75 o 
  -4  24   1    12919.88    12668.30    465.96 o 
  -3  24   1       96.80      205.33     40.96 o 
  -2  24   1     5130.92     4941.48    237.29 o 
  -1  24   1     2360.66     2771.02    199.85 o 
   0  24   1     3770.18     3989.67    157.50 o 
   1  24   1     2496.56     2508.70    173.94 o 
   2  24   1       36.59      150.05     44.40 o 
   3  24   1     2222.24     2220.49    213.19 o 
   4  24   1       87.85      360.35     90.89 o 
   5  24   1     1449.74     1372.13    144.53 o 
   6  24   1     7290.19     7032.07    364.11 o 
   7  24   1     1093.17     1286.77    193.56 o 
   8  24   1    15390.70    15156.30    649.57 o 
   9  24   1       72.67      114.38     75.42 o 
  10  24   1     4125.29     3882.07    551.76 o 
  11  24   1      152.59      201.54    106.64 o 
  12  24   1     7914.61     7762.13    434.34 o 
  13  24   1      149.88      110.01     62.57 o 
  14  24   1     1235.86     1763.91    592.21 o 
 -13  25   1       53.44      162.06    114.12 o 
 -12  25   1     3376.19     3601.76    450.50 o 
 -11  25   1     7180.31     7031.04    324.93 o 
 -10  25   1     1822.54     1766.63    374.98 o 
  -9  25   1     8061.64     7808.31    443.00 o 
  -8  25   1     3401.16     3173.40    259.80 o 
  -7  25   1    28347.92    28090.31    589.96 o 
  -6  25   1     8847.86     8877.30    489.29 o 
  -5  25   1    18175.59    17685.56    581.25 o 
  -4  25   1     6401.98     6149.70    461.83 o 
  -3  25   1    25003.82    25711.95    414.88 o 
  -2  25   1    19598.30    20692.64    546.26 o 
  -1  25   1    26241.80    25840.30    597.38 o 
   0  25   1    20995.68    21010.78    603.41 o 
   1  25   1    12063.91    13361.96    416.45 o 
   2  25   1    27743.67    27354.32    421.79 o 
   3  25   1    18179.70    18559.61    484.74 o 
   4  25   1    16405.63    15489.96    420.10 o 
   5  25   1     1431.60     1441.00    221.95 o 
   6  25   1     3620.72     3654.38    301.06 o 
   7  25   1     2876.34     3249.19    526.28 o 
   8  25   1     1297.26     1534.23    280.98 o 
   9  25   1       19.09      121.91    106.73 o 
  10  25   1      312.95      272.10     89.01 o 
  11  25   1      391.94      372.88     96.77 o 
  12  25   1     3389.37     3325.98    430.59 o 
  13  25   1      742.65      846.77    205.74 o 
 -12  26   1      210.09      237.91    114.35 o 
 -11  26   1    17366.15    17382.94    622.72 o 
 -10  26   1     2131.16     2241.58    378.58 o 
  -9  26   1    19375.68    19545.11    547.72 o 
  -8  26   1     3582.49     3274.44    502.24 o 
  -7  26   1     8734.06     8039.19    419.71 o 
  -6  26   1     5303.88     5330.21    341.42 o 
  -5  26   1     9499.54     9445.31    756.65 o 
  -4  26   1      683.32     1024.08    157.61 o 
  -3  26   1      470.89      678.94     95.33 o 
  -2  26   1      219.51      860.08    116.57 o 
  -1  26   1     2632.32     1753.91    375.97 o 
   0  26   1     5597.58     5603.71    333.47 o 
   1  26   1     6525.31     6379.72    364.43 o 
   2  26   1    24604.73    24023.48    665.37 o 
   3  26   1     3907.96     3719.08    214.48 o 
   4  26   1    27848.11    24725.11    940.94 o 
   5  26   1     6752.94     6345.30    286.98 o 
   6  26   1    33975.53    34176.52    860.09 o 
   7  26   1      817.84     1181.85    261.04 o 
   8  26   1    27746.70    27664.00    895.22 o 
   9  26   1      642.09      558.68    320.04 o 
  10  26   1    17044.13    17998.12    789.26 o 
  11  26   1     1252.40      915.43    216.32 o 
  12  26   1    11504.41    11987.55    401.56 o 
 -12  27   1     5615.23     5585.96    234.60 o 
 -11  27   1      714.73      539.65    126.68 o 
 -10  27   1     4092.60     3928.47    565.96 o 
  -9  27   1     4408.54     4008.38    743.13 o 
  -8  27   1     1679.39     1374.37    580.40 o 
  -7  27   1     2796.65     2455.81    338.12 o 
  -6  27   1       14.81       47.41     57.46 o 
  -5  27   1     7759.39     7736.77    409.20 o 
  -4  27   1     2925.63     2701.78    305.51 o 
  -3  27   1     4340.25     3868.94    217.71 o 
  -2  27   1     5456.20     5390.59    267.19 o 
  -1  27   1     1475.91     1588.90    201.87 o 
   0  27   1    11963.22    12275.67    462.04 o 
   1  27   1      126.22      154.10     53.44 o 
   2  27   1    12621.63    12085.73    455.49 o 
   3  27   1     3895.94     3741.05    188.09 o 
   4  27   1    13172.88    12906.23    548.87 o 
   5  27   1     3831.36     3887.92    491.13 o 
   6  27   1     6074.52     5641.54    754.79 o 
   7  27   1    14529.08    14592.40    685.25 o 
   8  27   1     1607.11     1816.02    286.51 o 
   9  27   1     5325.41     5108.80    246.53 o 
  10  27   1      506.81      440.48     94.26 o 
  11  27   1     7545.67     6591.08    515.97 o 
  12  27   1     1031.24      978.83    232.48 o 
 -11  28   1      863.13      717.05    302.11 o 
 -10  28   1     6764.79     6674.56    380.11 o 
  -9  28   1      766.08      836.03    176.33 o 
  -8  28   1    16296.54    14751.52    700.06 o 
  -7  28   1    11371.88    11311.11    290.45 o 
  -6  28   1    28658.42    28686.34   1627.15 o 
  -5  28   1    19585.28    18462.46    418.54 o 
  -4  28   1    19100.48    18262.91    721.16 o 
  -3  28   1    34236.13    34354.95    981.96 o 
  -2  28   1    34690.06    35355.12   1125.11 o 
  -1  28   1    23722.83    23862.62    599.70 o 
   0  28   1    11629.62    11373.40    459.35 o 
   1  28   1    30770.59    30368.26    624.18 o 
   2  28   1    12485.71    12173.34    464.25 o 
   3  28   1    15629.15    16481.39    543.58 o 
   4  28   1        8.31      383.10    109.69 o 
   5  28   1     2631.42     3077.15    441.91 o 
   6  28   1       10.25      678.22    151.26 o 
   7  28   1        2.17      -90.61    135.71 o 
   8  28   1      117.18       70.72    118.09 o 
   9  28   1      426.13      460.43    132.78 o 
  10  28   1      189.62      157.07     63.46 o 
  11  28   1     3792.71     3471.51    463.49 o 
 -11  29   1     1052.43      986.67    177.64 o 
 -10  29   1    10494.30    10294.11    622.55 o 
  -9  29   1     1805.61     1518.16    432.24 o 
  -8  29   1     7054.89     6745.02    217.50 o 
  -7  29   1     3413.55     3144.40    380.39 o 
  -6  29   1      734.45      537.19     99.40 o 
  -5  29   1     2349.16     2614.06    274.00 o 
  -4  29   1      123.43      195.09     61.10 o 
  -3  29   1      462.94      907.19    215.74 o 
  -2  29   1      548.25      533.74    111.23 o 
  -1  29   1     1084.94      915.53    105.36 o 
   0  29   1     3817.93     3592.34    284.12 o 
   1  29   1     5523.57     5442.98    348.76 o 
   2  29   1      442.49      514.00    108.58 o 
   3  29   1    22512.66    20779.45    576.74 o 
   4  29   1     2238.75     1988.19    266.22 o 
   5  29   1    35642.68    36955.01    926.95 o 
   6  29   1      201.23      196.36     86.50 o 
   7  29   1    35790.75    36579.47   1418.81 o 
   8  29   1       51.49      168.87     96.39 o 
   9  29   1    25806.66    25993.87    866.90 o 
  10  29   1      293.84      425.29     82.83 o 
  11  29   1    17278.84    16658.00    525.38 o 
 -10  30   1     3868.82     3393.72    475.26 o 
  -9  30   1     1249.26     1129.72    221.86 o 
  -8  30   1     3874.42     3867.59    215.16 o 
  -7  30   1       41.21      191.73    102.61 o 
  -6  30   1     6305.83     6332.18    204.11 o 
  -5  30   1     2846.10     2801.73    209.16 o 
  -4  30   1     4735.59     5161.38    490.64 o 
  -3  30   1     8485.97     8119.13    614.77 o 
  -2  30   1      476.13      702.06    101.88 o 
  -1  30   1     5338.83     5803.14    377.81 o 
   0  30   1      107.43      119.16     47.20 o 
   1  30   1    12666.03    12302.63    696.96 o 
   2  30   1     5941.41     5665.41    244.03 o 
   3  30   1    11685.71    11582.93    366.15 o 
   4  30   1     8641.61     8482.73    437.60 o 
   5  30   1     3501.29     3388.07    198.50 o 
   6  30   1    13217.12    13812.68    794.84 o 
   7  30   1     1123.67     1042.21    246.66 o 
   8  30   1     9083.83     8966.91    497.84 o 
   9  30   1      317.57      145.82     85.12 o 
  10  30   1     3680.67     3855.80    241.65 o 
  -9  31   1    10161.62    10426.18    511.21 o 
  -8  31   1     5197.39     5243.39    612.61 o 
  -7  31   1    21571.90    21885.48    770.81 o 
  -6  31   1    16576.67    16104.82    622.00 o 
  -5  31   1    15360.27    16738.75    672.32 o 
  -4  31   1    19396.76    18982.97    576.53 o 
  -3  31   1     9667.75    10021.46    458.09 o 
  -2  31   1    26150.90    27605.59    717.45 o 
  -1  31   1     6145.25     6529.64    421.32 o 
   0  31   1    16906.08    17366.59    529.99 o 
   1  31   1     2716.62     2563.19    286.56 o 
   2  31   1    12239.61    12083.43    369.55 o 
   3  31   1       97.59      305.39    116.15 o 
   4  31   1     4457.22     4834.55    367.69 o 
   5  31   1      381.27      564.97    177.26 o 
   6  31   1       19.34      152.01    114.77 o 
   7  31   1     1377.75     1477.08    321.90 o 
   8  31   1     1124.95     1189.01    211.88 o 
   9  31   1      490.59      465.32    116.01 o 
  -8  32   1      986.89      859.99    215.78 o 
  -7  32   1     3264.76     3021.67    225.16 o 
  -5  32   1      328.08      265.08    125.18 o 
  -4  32   1      105.11      405.45    113.45 o 
  -3  32   1      399.62      417.46    123.85 o 
  -2  32   1     4502.54     5082.89    173.14 o 
  -1  32   1     1983.77     1920.63    289.32 o 
   0  32   1     4182.61     3823.06    195.37 o 
   1  32   1      381.77      420.00    168.07 o 
   2  32   1    17964.02    17042.56    373.10 o 
   3  32   1     1082.71     1275.54    256.99 o 
   4  32   1    21077.75    21202.90    620.20 o 
   5  32   1       43.00      108.77     62.83 o 
   6  32   1    25414.37    25512.25    924.35 o 
   7  32   1       38.04       91.69     44.68 o 
   8  32   1    18539.73    18059.20    546.83 o 
  -7  33   1     1725.68     1348.79    353.83 o 
  -6  33   1     1978.46     1588.37    301.73 o 
  -5  33   1     3230.22     3405.39    363.82 o 
  -4  33   1    10895.89    11259.73    615.44 o 
  -3  33   1      438.99      576.67    164.09 o 
  -2  33   1     5115.39     4853.31    243.43 o 
  -1  33   1      155.85      280.02     85.66 o 
   0  33   1     2468.48     2586.84    160.96 o 
   1  33   1     2221.77     1840.82    260.44 o 
   2  33   1     3836.69     3830.87    358.18 o 
   3  33   1     9182.46     9156.33    307.74 o 
   4  33   1       61.65      160.23     81.91 o 
   5  33   1    12309.80    12798.65    570.53 o 
   6  33   1       72.82      103.91     59.82 o 
   7  33   1     8823.20     8305.13    404.70 o 
  -5  34   1    24068.19    23551.64    619.53 o 
  -4  34   1     9085.78     8973.85    802.56 o 
  -3  34   1    15918.48    15609.38    461.38 o 
  -2  34   1     8824.24     8300.73    325.84 o 
  -1  34   1    17288.62    16206.49    754.07 o 
   0  34   1     2762.93     2408.18    146.88 o 
   1  34   1     5553.40     5703.55    309.76 o 
   2  34   1     1477.49     1439.45    236.04 o 
   3  34   1     3079.42     2879.18    453.68 o 
   4  34   1      700.53      735.44    187.62 o 
   5  34   1       33.15      158.81    100.34 o 
  -3  35   1     3860.23     4179.61    152.95 o 
  -2  35   1      231.51      171.04     64.29 o 
  -1  35   1     6436.28     5935.16    310.29 o 
   0  35   1      367.68      254.27     94.06 o 
   1  35   1     7407.95     6686.76    189.72 o 
   2  35   1      569.75      523.99    138.40 o 
   3  35   1    15468.87    14840.13    437.67 o 
 -18   0   2     1408.88     1536.82    678.47 o 
 -17   0   2     2641.73     2384.60    837.71 o 
 -16   0   2     1158.16     1253.00    533.69 o 
 -15   0   2     1526.97     1503.90    476.20 o 
 -14   0   2     3154.94     3637.49   1079.88 o 
 -13   0   2    27744.91    26917.17   1096.54 o 
 -12   0   2     9656.67     9309.82    417.40 o 
 -11   0   2    20736.20    19117.68    547.77 o 
 -10   0   2      379.15     1113.99    203.52 o 
  -9   0   2   113400.31   106656.27   3437.68 o 
  -8   0   2    18564.88    19585.52    784.02 o 
  -7   0   2   158409.67   152129.45   2510.55 o 
  -6   0   2      145.85      734.93    122.58 o 
  -5   0   2    79003.70    79694.11    835.29 o 
  -4   0   2    53960.75    49779.50    826.86 o 
  -3   0   2   164819.66   164232.97   4214.40 o 
  -2   0   2    53593.73    48144.00    487.60 o 
  -1   0   2     3877.04     4485.40    199.52 o 
   0   0   2    26789.28    26974.15   1304.26 o 
   1   0   2    11777.23    11032.44    308.64 o 
   2   0   2     5550.89     6701.45    415.46 o 
   3   0   2     4542.29     6934.65    781.94 o 
   4   0   2    52585.51    51051.40    567.11 o 
   5   0   2    13279.17    17569.12    430.34 o 
   6   0   2     5353.71     3918.21    263.16 o 
   7   0   2     7498.63     8741.70    349.63 o 
   8   0   2    54161.51    52260.00   1060.87 o 
   9   0   2     9027.71     8211.69    444.41 o 
  10   0   2    75773.73    76929.75   2463.70 o 
  11   0   2       51.21      226.50    107.21 o 
  12   0   2    11996.38    11254.35   1181.05 o 
  13   0   2      192.31      285.23    201.73 o 
  14   0   2    63316.43    64136.53   2164.29 o 
  15   0   2      122.85      305.67    163.93 o 
  16   0   2    26876.91    22131.97    939.40 o 
  17   0   2     6788.19     6787.61    384.05 o 
  18   0   2    14771.05    16532.95    906.21 o 
 -18   1   2     4793.17     5105.61    311.28 o 
 -17   1   2     8332.58     9261.23    501.07 o 
 -16   1   2     1223.31     1347.13    317.15 o 
 -15   1   2    10864.93    11562.03    595.45 o 
 -14   1   2     7327.09     7871.08    447.00 o 
 -13   1   2     8082.29     8496.81    568.75 o 
 -12   1   2     2456.42     2205.44    305.51 o 
 -11   1   2     8906.08     8897.86    260.10 o 
 -10   1   2     1125.73     1212.80    158.60 o 
  -9   1   2     4660.88     4278.31    259.67 o 
  -8   1   2      172.01      295.66     53.87 o 
  -7   1   2     2091.69     2179.90    129.44 o 
  -6   1   2     8220.34     8074.74    212.18 o 
  -5   1   2     8554.31     9425.45    648.04 o 
  -4   1   2    12439.73    11446.17    239.60 o 
  -3   1   2     8930.75     8470.16    270.05 o 
  -2   1   2     7957.48     8630.10    177.04 o 
  -1   1   2     7983.34    11554.30    224.75 o 
   0   1   2     1619.92     2431.84    102.86 o 
   1   1   2    85039.52    84932.68    572.17 o 
   2   1   2      534.54      851.49     93.52 o 
   3   1   2    52899.25    47291.23    519.02 o 
   4   1   2     4376.23     3940.03    180.26 o 
   5   1   2    77579.84    76551.59    585.50 o 
   6   1   2    11242.67    11630.71    228.94 o 
   7   1   2    12679.96    13868.39    265.22 o 
   8   1   2    14972.18    13986.34    315.34 o 
   9   1   2      780.91      859.64    118.04 o 
  10   1   2     5673.99     6038.03    239.22 o 
  11   1   2      197.70      236.05     72.81 o 
  12   1   2     8841.95     8603.06    278.62 o 
  13   1   2      669.28      630.10    258.18 o 
  14   1   2      789.58      911.74    225.50 o 
  15   1   2      504.87      429.11    167.39 o 
  16   1   2     2921.30     2583.67    466.77 o 
  17   1   2      547.27      682.21    152.98 o 
  18   1   2     6859.69     6283.71    367.31 o 
 -18   2   2     7693.87     8269.33    381.38 o 
 -17   2   2      437.32      419.03    179.63 o 
 -16   2   2    13586.90    13837.64    677.26 o 
 -15   2   2     1471.03     1631.07    321.31 o 
 -14   2   2    15981.21    17586.10    741.05 o 
 -13   2   2     1077.79     1582.32    323.97 o 
 -12   2   2    26661.19    25014.57    363.43 o 
 -11   2   2      628.31      650.56     92.04 o 
 -10   2   2     2318.62     2572.15    287.58 o 
  -9   2   2     1269.44     1617.86    227.66 o 
  -8   2   2     2149.86     3246.08    201.00 o 
  -7   2   2     3000.09     3795.34    146.11 o 
  -6   2   2     4356.50     4421.06    156.48 o 
  -5   2   2    13229.15    15216.66    321.56 o 
  -4   2   2      748.11     1332.06    145.17 o 
  -3   2   2      324.12      487.55     83.78 o 
  -2   2   2    42645.61    43750.16    426.29 o 
  -1   2   2    16183.57    16064.76    245.32 o 
   0   2   2    65828.01    67317.57    888.16 o 
   1   2   2    10175.87    10539.60    211.61 o 
   2   2   2    14725.26    15803.67    339.56 o 
   3   2   2    40549.18    36474.89    449.50 o 
   4   2   2    27923.05    28566.52    372.30 o 
   5   2   2    12735.76    12189.91    314.81 o 
   6   2   2     6579.15     6642.09    174.95 o 
   7   2   2    22089.48    22080.30    332.82 o 
   8   2   2      638.13     1044.67    146.32 o 
   9   2   2     9299.86     8094.42    253.22 o 
  10   2   2     2285.37     2536.48    317.12 o 
  11   2   2    15612.27    14584.51    470.55 o 
  12   2   2     2762.90     2643.71    303.37 o 
  13   2   2     5314.80     5561.19    637.44 o 
  14   2   2      245.30      610.55    128.17 o 
  15   2   2       63.36      248.57    141.81 o 
  16   2   2      266.59      402.41    151.44 o 
  17   2   2     3469.74     3225.28    550.71 o 
  18   2   2      597.77      449.20    174.43 o 
 -18   3   2     3589.44     3449.12    387.05 o 
 -17   3   2       42.89      238.16    116.20 o 
 -16   3   2     5470.25     5450.12    370.99 o 
 -15   3   2      709.84      978.18    218.23 o 
 -14   3   2    19114.53    18899.10    789.97 o 
 -13   3   2     4589.47     4267.29    464.38 o 
 -12   3   2    25886.80    25724.97    519.38 o 
 -11   3   2       49.64      171.90     67.96 o 
 -10   3   2    69549.19    68052.50    759.26 o 
  -9   3   2     2403.31     2592.54    181.77 o 
  -8   3   2   105279.74   107492.98    765.18 o 
  -7   3   2     3496.78     3531.14    128.46 o 
  -6   3   2    74307.20    70620.30    724.26 o 
  -5   3   2    16060.93    15290.31    346.32 o 
  -4   3   2   117057.59   113786.44   1190.37 o 
  -3   3   2     4011.12     3565.62    189.81 o 
  -2   3   2    47105.64    44994.54    411.63 o 
  -1   3   2    17012.88    16422.05    345.00 o 
   0   3   2    27469.47    27717.79    644.95 o 
   1   3   2    10436.67     9807.46    337.19 o 
   2   3   2     8564.48    10393.69    217.06 o 
   3   3   2        3.18      615.79     91.92 o 
   4   3   2     4350.10     6516.91    290.16 o 
   5   3   2    10441.81    10087.65    349.72 o 
   6   3   2     1546.59     2771.43    202.92 o 
   7   3   2    37207.18    37787.63    538.55 o 
   8   3   2     4825.86     5825.10    561.15 o 
   9   3   2    61523.19    60786.42    625.73 o 
  10   3   2     2672.36     3167.65    400.72 o 
  11   3   2    34267.98    34373.29    903.25 o 
  12   3   2     4764.78     4247.62    342.20 o 
  13   3   2    33062.12    32872.34    782.60 o 
  14   3   2     2418.97     2537.51    478.76 o 
  15   3   2    35666.76    38819.17   1328.10 o 
  16   3   2     1080.69     1008.79    178.31 o 
  17   3   2    12367.08    12532.98    647.81 o 
  18   3   2      654.85      461.07    191.72 o 
 -18   4   2     5503.23     5758.14    385.04 o 
 -17   4   2     4406.76     4626.03    402.80 o 
 -16   4   2     6804.54     6811.70    277.62 o 
 -15   4   2     2306.74     2009.40    543.14 o 
 -14   4   2     4587.81     4603.32    305.55 o 
 -13   4   2    17670.80    17298.26    739.17 o 
 -12   4   2      823.60      911.01    135.85 o 
 -11   4   2      796.31     1089.61    147.75 o 
 -10   4   2      631.14      394.77     87.93 o 
  -9   4   2      411.78      425.96     65.11 o 
  -8   4   2     3009.12     3184.78    120.65 o 
  -7   4   2      102.63      144.10     44.41 o 
  -6   4   2     1040.29     1808.81    126.22 o 
  -5   4   2     1406.83     1779.63    137.74 o 
  -4   4   2     1466.56     1489.09    252.75 o 
  -3   4   2     7756.42     7334.62    235.05 o 
  -2   4   2     8830.96     7666.55    483.70 o 
  -1   4   2     3547.86     4136.21    188.79 o 
   1   4   2    16078.04    16773.17    326.50 o 
   2   4   2    27524.44    28292.73    357.55 o 
   3   4   2    22410.31    21337.10    440.32 o 
   4   4   2    18813.62    17733.59    266.68 o 
   5   4   2    22585.36    20687.62    596.31 o 
   6   4   2    20806.75    19767.72    480.02 o 
   7   4   2    29524.82    29434.72    588.18 o 
   8   4   2     4815.86     4715.67    286.52 o 
   9   4   2     7275.17     6519.90    239.14 o 
  10   4   2     2094.64     2252.58    242.15 o 
  11   4   2     1632.21     2044.63    284.19 o 
  12   4   2     1120.68     1287.31    264.36 o 
  13   4   2      256.25      257.97    126.77 o 
  14   4   2       54.53       71.75    116.72 o 
  15   4   2     3218.92     2806.12    652.70 o 
  16   4   2      323.91      286.48    160.16 o 
  17   4   2     4669.70     4980.04    400.47 o 
  18   4   2      187.52      168.26    108.70 o 
 -18   5   2     1384.96     1552.84    422.34 o 
 -17   5   2    15020.99    15517.94    939.16 o 
 -16   5   2     1951.38     2186.98    476.28 o 
 -15   5   2     7645.30     8227.34    495.38 o 
 -14   5   2      602.66      844.28    162.46 o 
 -13   5   2    21976.98    23656.44    966.08 o 
 -12   5   2      348.74      517.47     74.33 o 
 -11   5   2     2295.42     2542.87    322.80 o 
 -10   5   2      220.55      233.80     62.73 o 
  -9   5   2       69.51      248.96     80.39 o 
  -8   5   2       85.14      293.41     51.18 o 
  -7   5   2     1691.96     1867.84    218.34 o 
  -6   5   2     3723.96     4229.78    112.20 o 
  -5   5   2     2331.74     2624.36    158.88 o 
  -4   5   2     2722.45     3587.91    314.62 o 
  -3   5   2    18709.28    19895.04    262.24 o 
  -2   5   2    28670.08    29063.71    358.91 o 
  -1   5   2     3356.15     2343.12    186.75 o 
   0   5   2    99944.79   104527.12   3709.80 o 
   1   5   2      507.30      596.04     59.90 o 
   2   5   2    42609.09    44515.61    751.29 o 
   3   5   2    39835.85    36847.14    646.44 o 
   4   5   2    21523.74    22872.70    524.88 o 
   5   5   2     9767.50    10196.67    277.30 o 
   6   5   2    11930.75    12775.62    282.63 o 
   7   5   2    10962.89    11139.51    273.39 o 
   8   5   2     3961.21     3626.33    251.49 o 
   9   5   2       76.55      233.68     67.04 o 
  10   5   2      261.37      568.47     94.25 o 
  11   5   2      822.11      763.71    112.32 o 
  12   5   2      384.77      751.35    158.77 o 
  13   5   2      110.53      342.45    146.12 o 
  14   5   2      409.23      415.66    138.20 o 
  15   5   2       24.08      134.59    169.90 o 
  16   5   2     1646.40     2187.13    475.13 o 
  17   5   2      493.59      354.98    261.66 o 
  18   5   2     4015.99     3741.74    486.01 o 
 -18   6   2      420.39      345.96    153.42 o 
 -17   6   2     7370.37     7865.91    676.62 o 
 -16   6   2      920.77     1024.34    222.69 o 
 -15   6   2    12225.91    12898.09    590.98 o 
 -14   6   2       23.17      104.40     83.99 o 
 -13   6   2    37016.89    35975.08   1315.59 o 
 -12   6   2     1820.15     1942.63    284.72 o 
 -11   6   2    21995.77    21989.37    464.85 o 
 -10   6   2      283.80      460.27     90.92 o 
  -9   6   2    40566.32    36039.41    510.12 o 
  -8   6   2     1336.58     2478.94    207.11 o 
  -7   6   2    91593.47    89052.63    638.11 o 
  -6   6   2     1793.15     2740.75    334.07 o 
  -5   6   2    42339.05    39653.44    514.20 o 
  -4   6   2     5649.72     5522.59    203.12 o 
  -3   6   2    80370.24    84008.20    714.64 o 
  -2   6   2    16037.35    15310.13    424.03 o 
  -1   6   2    58117.93    57726.52    849.34 o 
   0   6   2    32423.29    32554.78    509.61 o 
   1   6   2    52311.71    53217.52    531.59 o 
   2   6   2    23901.29    25084.65    454.96 o 
   3   6   2    64646.74    62388.74    965.12 o 
   4   6   2    10155.28     9745.85    225.11 o 
   5   6   2    12239.71    12529.92    357.03 o 
   6   6   2    38865.87    37960.38    540.23 o 
   7   6   2    10337.09    12019.85    575.39 o 
   8   6   2    56156.55    54482.13    755.55 o 
   9   6   2      127.70      120.08     58.96 o 
  10   6   2    47230.89    44446.16    644.27 o 
  11   6   2      797.44      832.71    117.92 o 
  12   6   2    24499.79    24871.57    712.93 o 
  13   6   2      525.15      640.71    150.82 o 
  14   6   2    30515.37    30874.05    806.66 o 
  15   6   2       25.79       72.30     88.07 o 
  16   6   2    18510.21    18244.90    454.52 o 
  17   6   2       69.26      217.90    120.00 o 
  18   6   2     7060.06     7303.87    339.23 o 
 -18   7   2     2595.72     2313.34    469.53 o 
 -17   7   2     5256.46     4664.98    553.82 o 
 -16   7   2     1027.67      888.98    329.83 o 
 -15   7   2     3257.47     3096.32    483.97 o 
 -14   7   2     2029.85     1786.04    405.13 o 
 -13   7   2      395.64      462.30    111.19 o 
 -12   7   2      154.14      227.27     98.68 o 
 -11   7   2     4151.80     4189.41    333.56 o 
 -10   7   2     1547.48     1346.89    205.85 o 
  -9   7   2      639.79      653.02    118.36 o 
  -8   7   2     7647.03     8070.82    207.88 o 
  -7   7   2      926.44     1092.98    126.34 o 
  -6   7   2     9312.30     8512.50    196.84 o 
  -5   7   2    12337.95    10981.23    205.95 o 
  -4   7   2    15510.49    13881.88    547.37 o 
  -3   7   2    23985.52    22339.70    422.34 o 
  -2   7   2    16237.35    16541.04    180.08 o 
  -1   7   2    17193.09    15806.81    425.33 o 
   0   7   2     9671.01    10678.47    518.12 o 
   1   7   2    47106.34    44851.32    695.95 o 
   2   7   2     9982.28    10416.57    221.02 o 
   3   7   2      910.07     1555.55     86.16 o 
   4   7   2      226.81      562.19    154.44 o 
   5   7   2      411.16      399.72     74.49 o 
   6   7   2    13917.12    14346.28    262.05 o 
   7   7   2      563.52      566.95     88.39 o 
   8   7   2     1401.53     1900.32    187.72 o 
   9   7   2      425.98      321.02     76.61 o 
  10   7   2     1146.22     1050.13    159.36 o 
  11   7   2      388.43      314.74     88.23 o 
  12   7   2      188.57      396.38    121.86 o 
  13   7   2     1827.34     2010.71    452.11 o 
  14   7   2     3320.21     3488.01    534.59 o 
  15   7   2     1489.62     1322.72    421.81 o 
  16   7   2     1777.66     1532.92    451.64 o 
  17   7   2      471.41      488.85    143.51 o 
  18   7   2     4829.44     5019.67    650.74 o 
 -18   8   2     2752.45     2157.15    739.65 o 
 -17   8   2     3099.38     3129.58    262.40 o 
 -16   8   2     2394.98     2685.42    367.82 o 
 -15   8   2      662.00      796.04    200.22 o 
 -14   8   2     2802.99     3051.94    456.71 o 
 -13   8   2      684.06      902.43    132.45 o 
 -12   8   2     3961.16     4317.17    345.18 o 
 -11   8   2     1191.92     1205.79    162.22 o 
 -10   8   2      763.58      952.76    120.35 o 
  -9   8   2     3259.48     3048.07    217.29 o 
  -8   8   2      914.65     1216.87    157.30 o 
  -7   8   2    18401.67    16199.08    299.80 o 
  -6   8   2     1304.15     1781.06    126.60 o 
  -5   8   2     5881.79     5148.49    137.10 o 
  -4   8   2     1201.91     1621.38     76.70 o 
  -3   8   2    33244.19    35912.43    435.14 o 
  -2   8   2     5312.21     5304.85    257.55 o 
  -1   8   2     3101.27     4546.88    178.15 o 
   0   8   2      212.10      226.89     40.19 o 
   1   8   2    79059.15    80925.66    578.28 o 
   2   8   2    14145.78    14156.11    287.05 o 
   3   8   2    39851.40    36114.61    448.60 o 
   4   8   2      107.28      174.38     53.45 o 
   5   8   2    16013.53    14685.17    275.89 o 
   6   8   2     7673.55     7545.29    264.63 o 
   7   8   2     8300.51     7384.44    253.02 o 
   8   8   2     4573.77     4899.69    334.61 o 
   9   8   2      991.85     1101.67    137.66 o 
  10   8   2     4113.76     3860.42    316.96 o 
  11   8   2     2825.61     2350.00    285.17 o 
  12   8   2     5001.33     5081.97    834.94 o 
  13   8   2     2075.13     2038.07    553.51 o 
  14   8   2     1401.77     1538.20    371.30 o 
  15   8   2      630.00      623.12    149.08 o 
  16   8   2     5407.53     4944.50    769.16 o 
  17   8   2     1240.56     1075.44    294.30 o 
  18   8   2      933.13      783.34    224.77 o 
 -18   9   2     1731.16     1647.95    479.89 o 
 -17   9   2     7649.39     8488.66    368.14 o 
 -16   9   2     9903.10     9702.92    557.27 o 
 -15   9   2      925.44     1009.24    284.65 o 
 -14   9   2    14439.63    14474.32    690.06 o 
 -13   9   2     9810.45     9383.65    658.40 o 
 -12   9   2    25799.45    26959.65    509.11 o 
 -11   9   2     6387.93     6609.34    289.83 o 
 -10   9   2    11059.35    10578.19    293.92 o 
  -9   9   2       37.63      103.45     63.71 o 
  -8   9   2    29653.31    28202.88    728.36 o 
  -7   9   2     2113.26     2129.23    131.75 o 
  -6   9   2    19286.76    18204.82    335.69 o 
  -5   9   2     1671.64     2066.04    214.53 o 
  -4   9   2     6109.56     5723.92    164.95 o 
  -3   9   2    20994.90    22251.90    177.49 o 
  -2   9   2    23969.60    24607.04    483.52 o 
  -1   9   2    37609.75    39912.59    990.88 o 
   0   9   2    31539.87    31713.30    379.99 o 
   1   9   2    75065.77    72320.39    586.68 o 
   2   9   2    44075.58    44301.00    366.87 o 
   3   9   2    31213.77    28963.67    380.37 o 
   4   9   2      860.15      709.03     86.81 o 
   5   9   2    43042.62    42219.78    558.33 o 
   6   9   2    29775.06    27412.42    438.35 o 
   7   9   2    27421.12    25144.79    386.27 o 
   8   9   2    13660.87    14051.23    371.93 o 
   9   9   2     5547.85     6072.18    244.56 o 
  10   9   2     4006.55     4222.10    269.41 o 
  11   9   2    24056.07    24522.50    368.39 o 
  12   9   2     2490.98     2427.96    458.73 o 
  13   9   2    17996.96    17435.41    717.57 o 
  14   9   2      113.63      224.46    116.18 o 
  15   9   2    19556.71    19660.60    608.97 o 
  16   9   2      140.51      116.29    119.20 o 
  17   9   2     8056.21     8532.91    436.86 o 
  18   9   2     1996.46     1440.37    281.69 o 
 -18  10   2      531.66      333.89    150.45 o 
 -17  10   2     2633.93     2585.18    540.72 o 
 -16  10   2     2921.86     2442.84    569.89 o 
 -15  10   2      771.09      859.99    186.37 o 
 -14  10   2       41.05      121.89     74.25 o 
 -13  10   2     4910.43     5711.16    416.11 o 
 -12  10   2      582.89      867.96    158.93 o 
 -11  10   2     1204.62     1135.08    165.15 o 
 -10  10   2      120.19      239.49     85.67 o 
  -9  10   2     2679.34     2488.07    310.58 o 
  -8  10   2     5516.85     6271.29    194.33 o 
  -7  10   2    13523.61    13354.53    301.59 o 
  -6  10   2     1196.25     2012.15    118.66 o 
  -5  10   2    15721.59    16569.79    290.00 o 
  -4  10   2      329.66      325.54     62.39 o 
  -3  10   2    23369.03    23398.77    401.35 o 
  -2  10   2     1200.54     1434.81     55.79 o 
  -1  10   2     7986.17     7619.21    190.24 o 
   0  10   2      373.49      483.48     65.46 o 
   1  10   2     4902.16     4392.66    162.96 o 
   2  10   2      861.34      933.73    104.77 o 
   3  10   2     5376.18     6193.65    172.62 o 
   4  10   2    13212.56    13551.38    235.22 o 
   5  10   2       46.63      257.87    199.61 o 
   6  10   2      248.65      286.28     51.47 o 
   7  10   2     1180.51     1658.29    207.24 o 
   8  10   2     1798.51     1666.66    181.81 o 
   9  10   2      989.27      891.80    127.93 o 
  10  10   2     9447.12     8719.91    315.52 o 
  11  10   2     2855.32     2577.44    316.79 o 
  12  10   2      893.81      744.40    198.13 o 
  13  10   2     4016.57     3471.35    852.66 o 
  14  10   2     3934.30     3978.62    528.87 o 
  15  10   2     1151.82     1032.41    219.01 o 
  16  10   2     3213.72     2593.21    734.86 o 
  17  10   2      171.05      193.94    141.11 o 
  18  10   2      449.96      390.34    210.72 o 
 -17  11   2       50.78       73.91     71.31 o 
 -16  11   2     3335.49     2905.04    442.27 o 
 -15  11   2       49.29      190.32    118.02 o 
 -14  11   2     1665.26     1854.32    441.27 o 
 -13  11   2       78.73       94.08     79.76 o 
 -12  11   2     6629.80     6935.29    358.80 o 
 -11  11   2      158.34      362.00     98.09 o 
 -10  11   2    27385.04    26006.15    520.92 o 
  -9  11   2     2557.01     2676.36    338.65 o 
  -8  11   2    14488.70    15350.55    384.67 o 
  -7  11   2     1065.61     1703.92    173.52 o 
  -6  11   2    35274.75    32158.48    451.38 o 
  -5  11   2       15.68      175.63     26.92 o 
  -4  11   2    26341.33    26206.91    347.55 o 
  -3  11   2       25.85      133.74     27.87 o 
  -2  11   2    12187.89    11430.67    192.17 o 
  -1  11   2       87.85      215.57     34.06 o 
   0  11   2     2006.84     2736.24     72.91 o 
   1  11   2       50.59       60.92     33.78 o 
   2  11   2      866.54     1422.85    100.21 o 
   3  11   2      104.79       55.91     28.45 o 
   4  11   2     4596.55     5723.36    146.69 o 
   5  11   2     3076.14     3085.38    120.75 o 
   6  11   2     1850.38     2060.58    231.30 o 
   7  11   2    11821.92    10504.14    265.89 o 
   8  11   2      678.41     1190.29    165.82 o 
   9  11   2    16126.86    14835.60    422.05 o 
  10  11   2     1272.08     1372.15    186.85 o 
  11  11   2    14248.26    13198.68    306.15 o 
  12  11   2     1895.69     1737.34    301.96 o 
  13  11   2     6195.29     5781.25    433.68 o 
  14  11   2      488.98      784.29    180.84 o 
  15  11   2     7129.75     7237.22    390.49 o 
  16  11   2      232.29      391.77    182.74 o 
  17  11   2     4368.41     4295.41    280.93 o 
 -17  12   2     4214.20     4289.48    328.64 o 
 -16  12   2     6662.95     6639.23    641.24 o 
 -15  12   2     6205.30     5303.83    811.11 o 
 -14  12   2     3198.64     3023.27    559.39 o 
 -13  12   2    16497.37    18207.45    776.11 o 
 -12  12   2     6024.58     6392.23    402.32 o 
 -11  12   2     2856.83     2878.77    427.22 o 
 -10  12   2      559.83      484.78     76.87 o 
  -9  12   2      256.69      339.66    130.66 o 
  -8  12   2     6514.80     6090.96    200.51 o 
  -7  12   2    13541.85    13765.25    340.21 o 
  -6  12   2     1431.97     2037.95    154.33 o 
  -5  12   2      215.92      489.81     81.19 o 
  -4  12   2     4250.37     5868.62    210.24 o 
  -3  12   2    20651.14    22378.25    195.25 o 
  -2  12   2    32255.71    31186.16    394.99 o 
  -1  12   2    25388.42    27497.87    391.15 o 
   0  12   2    63700.83    65137.91    600.65 o 
   1  12   2   120523.60   122908.57   1554.18 o 
   2  12   2    43025.37    44701.94    562.25 o 
   3  12   2    62011.02    58156.11    552.87 o 
   4  12   2    54578.22    54308.62    757.68 o 
   5  12   2    19218.34    19220.68    339.45 o 
   6  12   2    45236.64    43697.64    462.24 o 
   7  12   2    38345.93    37981.25    512.62 o 
   8  12   2     6761.06     5446.70    189.46 o 
   9  12   2     8267.45     8375.85    288.50 o 
  10  12   2     9250.02     8380.05    282.12 o 
  11  12   2     5923.48     6047.53    435.47 o 
  12  12   2    12093.71    10616.00    682.16 o 
  13  12   2       14.96       88.27     87.48 o 
  14  12   2     3415.69     3392.95    648.30 o 
  15  12   2      123.43      195.82    126.54 o 
  16  12   2     5299.40     5472.31    364.13 o 
  17  12   2     4015.36     3306.98    601.85 o 
 -17  13   2      637.46      537.07    187.75 o 
 -16  13   2     3388.85     3722.32    314.69 o 
 -15  13   2     1235.82     1365.85    263.20 o 
 -14  13   2     1067.18     1224.15    361.48 o 
 -13  13   2      718.64      601.60    148.30 o 
 -12  13   2     6401.53     6991.74    401.72 o 
 -11  13   2       70.75      147.27     95.11 o 
 -10  13   2     4483.45     3971.88    309.42 o 
  -9  13   2       11.95      190.10     78.24 o 
  -8  13   2    35953.67    35766.11    533.58 o 
  -7  13   2     1886.02     2074.01    216.58 o 
  -6  13   2     5263.43     4512.77    146.53 o 
  -5  13   2     1089.59     1069.16    107.71 o 
  -4  13   2    26983.05    26445.81    344.22 o 
  -3  13   2     2658.28     2856.51    189.79 o 
  -2  13   2     1954.30     2133.08     87.17 o 
  -1  13   2     3135.83     2853.84    135.84 o 
   0  13   2      527.93      434.90     59.90 o 
   1  13   2      151.58      175.03     30.76 o 
   2  13   2     2277.62     1857.71     84.67 o 
   3  13   2     4639.35     4094.57    169.11 o 
   4  13   2     4446.95     5626.56    192.93 o 
   5  13   2      252.65      435.07     55.98 o 
   6  13   2      237.72      484.48     73.68 o 
   7  13   2    15244.78    14170.74    364.03 o 
   8  13   2     5713.44     5922.65    236.41 o 
   9  13   2     9910.41     9762.28    312.82 o 
  10  13   2       31.04      115.66     69.47 o 
  11  13   2    17244.15    15008.55    706.99 o 
  12  13   2      573.52      691.98    161.17 o 
  13  13   2     4637.00     4441.12    771.12 o 
  14  13   2      491.67      855.04    220.33 o 
  15  13   2     9103.40     8809.73    574.88 o 
  16  13   2     1690.53     1325.72    503.60 o 
  17  13   2      916.66      739.82    208.32 o 
 -17  14   2     4953.59     4071.09    535.47 o 
 -16  14   2     1745.19     1559.65    394.30 o 
 -15  14   2     6599.33     7374.85    538.09 o 
 -14  14   2     1209.62     1568.78    391.10 o 
 -13  14   2     6623.87     6436.97    468.60 o 
 -12  14   2     2601.13     2439.21    277.27 o 
 -11  14   2    28741.13    27361.44    495.50 o 
 -10  14   2      582.14      662.61    269.81 o 
  -9  14   2    25309.14    24334.77    478.06 o 
  -8  14   2     2915.77     4340.51    343.65 o 
  -7  14   2    24137.58    22484.55    431.09 o 
  -6  14   2    14311.38    14507.84    364.16 o 
  -5  14   2    49714.02    51120.92    500.50 o 
  -4  14   2     5401.96     5822.44    148.46 o 
  -3  14   2     5041.11     5747.69    320.80 o 
  -2  14   2    17659.89    18916.19    322.51 o 
  -1  14   2      174.00      179.98     31.59 o 
   0  14   2      987.22     1018.27    107.63 o 
   1  14   2      860.28      520.31     64.01 o 
   2  14   2     1416.04     2006.30    142.45 o 
   3  14   2      321.54      476.68     72.89 o 
   4  14   2     9617.75    10315.72    245.16 o 
   5  14   2     2280.16     4014.78    142.00 o 
   6  14   2    12316.47    12941.77    337.86 o 
   7  14   2     6179.81     6830.89    237.89 o 
   8  14   2    58777.05    59372.25    696.44 o 
   9  14   2      238.09      305.22    100.89 o 
  10  14   2    35184.51    34335.41    620.42 o 
  11  14   2      893.84     1036.33    251.38 o 
  12  14   2    14910.45    14991.69    720.08 o 
  13  14   2     1732.44     1331.58    264.69 o 
  14  14   2     9331.87     9333.83    690.90 o 
  15  14   2      500.47      306.31    112.38 o 
  16  14   2     2926.28     2414.39    470.72 o 
  17  14   2     1248.71     1079.99    308.93 o 
 -17  15   2    11266.20    11854.19    617.56 o 
 -16  15   2     1832.51     1905.82    439.87 o 
 -15  15   2     9902.09     9786.36    408.54 o 
 -14  15   2     4016.22     3507.41    509.64 o 
 -13  15   2     6643.54     6629.60    425.19 o 
 -12  15   2     3209.74     2980.13    400.46 o 
 -11  15   2     2601.26     2559.32    324.25 o 
 -10  15   2      745.92      745.04    139.96 o 
  -9  15   2     5149.29     4998.82    344.70 o 
  -8  15   2     3251.78     3209.93    291.61 o 
  -7  15   2     6978.93     7202.56    236.83 o 
  -6  15   2     6909.27     7122.25    229.65 o 
  -5  15   2     6745.51     7251.73    211.68 o 
  -4  15   2    12798.66    13624.07    292.22 o 
  -3  15   2    27823.44    28507.45    401.83 o 
  -2  15   2    28281.18    29018.46    408.46 o 
  -1  15   2    66486.77    72039.89    532.91 o 
   0  15   2    51934.94    53843.14   1183.21 o 
   1  15   2    45108.51    48809.23   1361.94 o 
   2  15   2    44985.12    45245.14    693.34 o 
   3  15   2    50230.36    48509.79    467.25 o 
   4  15   2    10970.00    10746.50    256.00 o 
   5  15   2    35858.98    35089.32    369.20 o 
   6  15   2    27396.86    27300.70    329.37 o 
   7  15   2    17417.02    18377.39    354.25 o 
   8  15   2     9824.11     8612.37    216.46 o 
   9  15   2     1941.94     2145.79    261.77 o 
  10  15   2     7075.95     7139.19    427.90 o 
  11  15   2     2721.00     2931.42    453.56 o 
  12  15   2     1835.38     2066.25    327.62 o 
  13  15   2     2945.71     3441.93    489.40 o 
  14  15   2       28.95      195.21    126.09 o 
  15  15   2      888.89      898.41    236.63 o 
  16  15   2     2133.49     1988.33    433.51 o 
 -16  16   2      755.41      687.33    189.85 o 
 -15  16   2     1309.55     1323.94    208.23 o 
 -14  16   2     1775.18     1701.80    324.36 o 
 -13  16   2     5482.27     5119.79    550.33 o 
 -12  16   2       45.93       99.82     61.29 o 
 -11  16   2    18847.64    18709.54    606.35 o 
 -10  16   2      370.17      441.00    107.79 o 
  -9  16   2    26770.95    26253.23    535.95 o 
  -8  16   2     7754.18     6917.83    332.03 o 
  -7  16   2    46960.77    45949.99    516.25 o 
  -6  16   2     1376.49      912.45    302.85 o 
  -5  16   2    14817.53    14822.48    362.28 o 
  -4  16   2     1033.97     1180.22    134.62 o 
  -3  16   2    14151.56    13180.35    279.56 o 
  -2  16   2    14034.93    14253.68    242.19 o 
  -1  16   2     2231.20     3089.12    132.87 o 
   0  16   2      848.17      967.54    249.91 o 
   1  16   2    11895.35    13382.37    299.11 o 
   2  16   2     2510.53     3564.18    284.39 o 
   3  16   2     7703.81     6848.64    636.33 o 
   4  16   2      155.72      462.32     84.67 o 
   5  16   2    13585.39    16198.20    444.45 o 
   6  16   2     5164.03     4702.45    173.76 o 
   7  16   2     3792.93     4899.66    318.32 o 
   8  16   2    17110.27    17217.06    349.42 o 
   9  16   2      929.38      848.60    123.73 o 
  10  16   2    21039.51    20388.95    639.80 o 
  11  16   2     1399.13     1681.33    435.66 o 
  12  16   2    11105.77    10903.46    564.79 o 
  13  16   2       57.20      138.98    135.05 o 
  14  16   2    13528.64    12131.58    500.71 o 
  15  16   2     4403.75     4411.03    275.82 o 
  16  16   2     8456.46     8897.53    368.12 o 
 -16  17   2     3314.88     3224.39    272.70 o 
 -15  17   2      129.81      189.99     94.30 o 
 -14  17   2     8781.99     8697.01    494.36 o 
 -13  17   2      688.09      617.84    178.91 o 
 -12  17   2    13623.62    12486.71    443.22 o 
 -11  17   2       14.15       50.45     74.67 o 
 -10  17   2    42859.36    43062.15    755.20 o 
  -9  17   2     7628.44     7721.75    402.64 o 
  -8  17   2    26343.66    24587.46    373.08 o 
  -7  17   2     4124.53     4315.81    300.55 o 
  -6  17   2    42751.81    46538.12    523.83 o 
  -5  17   2    18331.00    18493.12    357.85 o 
  -4  17   2    30237.92    28619.68    556.33 o 
  -3  17   2     7793.49     7658.52    232.04 o 
  -2  17   2     8425.52     8653.66    231.66 o 
  -1  17   2     4572.44     4499.55    164.46 o 
   0  17   2      650.92      804.77     80.64 o 
   1  17   2     1385.36     1403.40    163.47 o 
   2  17   2    10611.58    11286.50    276.23 o 
   3  17   2      934.06     1393.14    157.79 o 
   4  17   2      314.68      741.60    149.02 o 
   5  17   2     1153.83     1548.43    192.27 o 
   6  17   2    24014.05    23714.96    465.55 o 
   7  17   2    11680.80    11122.20    276.29 o 
   8  17   2      308.77      371.36    155.04 o 
   9  17   2    20117.46    18948.69    480.06 o 
  10  17   2     2171.53     2133.29    413.95 o 
  11  17   2    14704.20    14075.19    718.45 o 
  12  17   2      367.32      463.29    141.90 o 
  13  17   2    16533.87    16285.07    363.04 o 
  14  17   2        8.69      123.96    141.53 o 
  15  17   2     8781.66     8685.74    422.48 o 
  16  17   2      764.91      404.29    128.55 o 
 -16  18   2    11111.92    10726.65    415.89 o 
 -15  18   2      911.04      941.56    199.59 o 
 -14  18   2    12736.88    13154.20    719.54 o 
 -13  18   2     2197.83     2625.59    494.93 o 
 -12  18   2    11417.48    12023.03    533.18 o 
 -11  18   2     2581.32     2653.93    393.60 o 
 -10  18   2     3861.43     4073.47    305.72 o 
  -9  18   2     3678.89     3791.37    204.54 o 
  -8  18   2     2030.50     2007.06    213.31 o 
  -7  18   2    11484.61    10777.50    310.28 o 
  -6  18   2     1251.26     1425.14    160.59 o 
  -5  18   2    25465.16    25185.01    600.18 o 
  -4  18   2    20701.82    20582.02    466.47 o 
  -3  18   2    16612.71    18021.53    339.70 o 
  -2  18   2    22374.55    21818.41    383.30 o 
  -1  18   2    29678.95    30635.20    511.61 o 
   0  18   2    39496.83    40676.31    498.31 o 
   1  18   2    37480.47    36737.94    454.04 o 
   2  18   2    25685.74    26728.87    468.45 o 
   3  18   2    40896.04    41439.53    452.08 o 
   4  18   2    20357.41    21296.38    402.83 o 
   5  18   2    16570.12    17534.65    341.83 o 
   6  18   2    10461.17     9784.08    235.80 o 
   7  18   2    16294.63    16585.74    429.31 o 
   8  18   2      476.05      526.51     78.80 o 
   9  18   2    20667.12    19556.47    633.80 o 
  10  18   2     2334.14     2776.16    424.30 o 
  11  18   2     5723.69     5109.61    396.77 o 
  12  18   2      412.06      434.90    165.56 o 
  13  18   2     1103.68     1221.89    296.35 o 
  14  18   2     1578.62     1517.71    322.32 o 
  15  18   2     1374.92     1248.54    343.32 o 
  16  18   2     1406.48     1171.24    396.95 o 
 -15  19   2     2197.30     1948.63    322.43 o 
 -14  19   2     5765.76     5678.84    804.98 o 
 -13  19   2     2837.35     2939.94    485.70 o 
 -12  19   2    14060.29    14174.62    686.26 o 
 -11  19   2      103.90       88.34     58.63 o 
 -10  19   2    19712.26    19829.11    668.88 o 
  -9  19   2     1210.74     1078.58    183.14 o 
  -8  19   2    29763.94    28573.07    492.07 o 
  -7  19   2     9284.76     9013.93    312.00 o 
  -6  19   2    12057.88    12027.87    378.47 o 
  -5  19   2     3571.14     3624.54    246.48 o 
  -4  19   2     9755.15    10217.68    238.25 o 
  -3  19   2    12960.62    12871.59    456.83 o 
  -2  19   2      802.64       44.71     54.12 o 
  -1  19   2    14811.36    14518.23    500.05 o 
   0  19   2      967.33     1144.32    137.22 o 
   1  19   2      458.94      899.90    119.77 o 
   2  19   2      867.01     1066.24    130.29 o 
   3  19   2      429.56      803.81     96.09 o 
   4  19   2     6693.38     7111.40    320.70 o 
   5  19   2    11746.41    10771.55    258.92 o 
   6  19   2     1748.56     1710.11    225.75 o 
   7  19   2    14107.36    13976.85    401.26 o 
   8  19   2     6728.69     6970.05    368.94 o 
   9  19   2    32149.19    30414.01    578.67 o 
  10  19   2     1039.26     1170.89    393.93 o 
  11  19   2    12446.38    11804.17    567.13 o 
  12  19   2      210.92      279.94    124.27 o 
  13  19   2    12773.78    12246.84    490.89 o 
  14  19   2       15.14      103.21     69.15 o 
  15  19   2     7893.35     7033.75    410.38 o 
 -15  20   2     2682.79     2168.40    426.90 o 
 -14  20   2      108.35      149.60     90.86 o 
 -13  20   2     5167.80     4886.32    377.71 o 
 -12  20   2      661.64      660.19    165.56 o 
 -11  20   2    15738.07    14645.31    500.14 o 
 -10  20   2      413.78      458.69    128.76 o 
  -9  20   2    23816.80    22292.48    856.39 o 
  -8  20   2      331.17      467.64    124.44 o 
  -7  20   2    33022.33    33679.53    650.12 o 
  -6  20   2     3578.30     4036.91    240.42 o 
  -5  20   2    54538.94    55795.32    603.52 o 
  -4  20   2     1688.83     1750.15    186.43 o 
  -3  20   2    20762.00    19711.32    355.47 o 
  -2  20   2      331.23      338.10    104.52 o 
  -1  20   2    12507.94    12836.24    312.95 o 
   0  20   2     4181.08     4623.58    191.75 o 
   1  20   2     2770.49     2684.72    250.71 o 
   2  20   2      280.77      306.75    137.53 o 
   3  20   2       95.69      431.95    102.71 o 
   4  20   2     1781.10     1584.06    225.36 o 
   5  20   2     6911.44     6996.47    277.26 o 
   6  20   2     1526.50     1536.87    180.47 o 
   7  20   2     4517.40     4870.10    277.51 o 
   8  20   2     4332.90     4337.86    550.86 o 
   9  20   2      670.83      515.33    176.57 o 
  10  20   2    12499.75    13319.85    931.88 o 
  11  20   2     1097.42     1147.11    173.58 o 
  12  20   2    20401.21    19749.13    675.81 o 
  13  20   2       56.52      178.67     93.96 o 
  14  20   2    17972.67    18301.42    668.70 o 
  15  20   2      222.80      356.68    110.62 o 
 -15  21   2    12644.83    13288.99    568.31 o 
 -14  21   2     3058.08     2895.02    528.11 o 
 -13  21   2     6984.55     7192.31    328.71 o 
 -12  21   2     1351.26     1389.82    256.99 o 
 -11  21   2     4209.05     4461.90    334.65 o 
 -10  21   2     1502.07     1305.54    365.71 o 
  -9  21   2       42.67      116.69     55.86 o 
  -8  21   2     1051.69     1142.55    153.61 o 
  -7  21   2     2631.63     2146.65    208.15 o 
  -6  21   2     2356.35     2896.50    249.04 o 
  -5  21   2     5152.97     5533.87    271.93 o 
  -4  21   2    12894.65    13495.69    206.26 o 
  -3  21   2    20482.06    19802.53    374.77 o 
  -2  21   2    15425.94    16001.71    367.81 o 
  -1  21   2    17425.65    19033.69    354.54 o 
   0  21   2    32540.07    33524.09    510.74 o 
   1  21   2    32719.19    32445.51    370.75 o 
   2  21   2    40701.05    40138.81    679.45 o 
   3  21   2    14299.39    14708.14    330.23 o 
   4  21   2    65888.51    66588.52    943.77 o 
   5  21   2    28669.55    28830.19    497.70 o 
   6  21   2    15304.19    15351.46    378.65 o 
   7  21   2    14195.80    13270.74    568.54 o 
   8  21   2    23110.82    21947.97    664.72 o 
   9  21   2    10381.87    10243.38    584.65 o 
  10  21   2     1625.29     1697.10    399.56 o 
  11  21   2     2239.90     2362.21    515.47 o 
  12  21   2      208.23      399.77    127.11 o 
  13  21   2      241.37      371.23    101.28 o 
  14  21   2     2778.48     2944.96    558.73 o 
  15  21   2      326.43      512.53    170.21 o 
 -14  22   2     2517.50     2476.85    389.72 o 
 -13  22   2    11720.86    11410.24    548.69 o 
 -12  22   2     1562.10     1605.25    357.27 o 
 -11  22   2     6708.78     6677.32    389.60 o 
 -10  22   2     1760.27     1313.87    253.33 o 
  -9  22   2    24600.28    25149.56    870.17 o 
  -8  22   2     1046.90      939.68    161.96 o 
  -7  22   2    10563.29    10379.16    524.61 o 
  -6  22   2     2158.55     2339.08    345.37 o 
  -5  22   2     6964.46     6905.00    343.83 o 
  -4  22   2     4679.71     4915.81    219.06 o 
  -3  22   2     8260.98     8307.27    256.80 o 
  -2  22   2    15057.28    15066.40    448.99 o 
  -1  22   2     3897.87     3993.43    239.88 o 
   0  22   2     8603.16     8698.09    240.36 o 
   1  22   2      850.89      897.31    118.90 o 
   2  22   2     4492.59     3903.21    250.92 o 
   3  22   2      179.16      326.99     63.64 o 
   4  22   2       32.14      127.07     40.94 o 
   5  22   2     2362.10     2166.15    177.33 o 
   6  22   2     6126.73     5845.47    266.17 o 
   7  22   2     6589.73     6455.16    400.65 o 
   8  22   2     1902.18     1534.25    297.03 o 
   9  22   2     3261.70     3714.79    374.61 o 
  10  22   2     9672.01    10549.36    745.10 o 
  11  22   2     2744.88     2836.60    283.00 o 
  12  22   2     7807.16     8738.44    392.22 o 
  13  22   2       96.26      134.13     90.78 o 
  14  22   2    10157.13    10640.18    472.48 o 
 -14  23   2     6082.08     6313.11    296.33 o 
 -13  23   2      322.62      450.76    183.30 o 
 -12  23   2     9626.07     9690.78    285.86 o 
 -11  23   2     3600.64     3441.11    483.25 o 
 -10  23   2    13282.51    12702.39    727.96 o 
  -9  23   2      162.46      314.83     77.59 o 
  -8  23   2    11219.20    11344.06    595.78 o 
  -7  23   2     1159.45     1513.53    354.18 o 
  -6  23   2    23303.08    23411.06    712.82 o 
  -5  23   2     6670.31     6348.38    307.70 o 
  -4  23   2     8982.57     8719.04    376.72 o 
  -3  23   2     4885.35     4701.82    262.92 o 
  -2  23   2    18855.73    17674.44    428.00 o 
  -1  23   2      737.66     1251.11    137.84 o 
   0  23   2    21130.51    21630.22    524.41 o 
   1  23   2     8617.98     7733.64    249.09 o 
   2  23   2     3388.40     3815.70    261.47 o 
   3  23   2     1146.28      932.04    106.34 o 
   4  23   2      428.09      657.66    117.82 o 
   5  23   2      924.37      762.94    115.98 o 
   6  23   2     3252.80     3576.35    235.99 o 
   7  23   2    14770.41    14005.05    764.56 o 
   8  23   2     2611.12     2939.47    343.99 o 
   9  23   2     9061.91     8470.11    515.38 o 
  10  23   2     7476.77     7721.68    629.78 o 
  11  23   2    18048.88    17887.21    655.16 o 
  12  23   2     2370.56     2810.49    487.16 o 
  13  23   2    21207.88    22514.53    793.92 o 
  14  23   2        6.70      120.68     77.30 o 
 -13  24   2     2009.60     2194.39    473.19 o 
 -12  24   2     6300.46     6686.47    976.90 o 
 -11  24   2     3176.46     3116.31    308.34 o 
 -10  24   2     5510.70     5794.45    296.76 o 
  -9  24   2     1283.44     1095.01    282.60 o 
  -8  24   2       57.10       45.84     52.89 o 
  -7  24   2      405.10      361.24     72.52 o 
  -6  24   2     1569.34     1494.61    188.16 o 
  -5  24   2     5765.65     6548.34    380.49 o 
  -4  24   2    11628.33    12415.83    553.56 o 
  -3  24   2     1979.95     2977.59    234.78 o 
  -2  24   2    17664.01    17355.19    455.17 o 
  -1  24   2    12750.25    13507.47    406.53 o 
   0  24   2    17029.36    18531.47    457.15 o 
   1  24   2    18291.84    18443.16    437.58 o 
   2  24   2    24519.68    24451.93    667.50 o 
   3  24   2    48118.56    47082.23    624.95 o 
   4  24   2    11040.38    10825.77    520.47 o 
   5  24   2    32228.28    31468.66    842.78 o 
   6  24   2    13569.67    12846.17    441.53 o 
   7  24   2    15938.48    14943.57    558.61 o 
   8  24   2     8670.76     8429.49    486.81 o 
   9  24   2    11745.78    11193.35    599.51 o 
  10  24   2     3752.56     3456.41    550.90 o 
  11  24   2      643.93      631.08    148.49 o 
  12  24   2      639.04      644.77    154.02 o 
  13  24   2      621.47      524.30    134.87 o 
 -13  25   2      187.55      279.19    102.62 o 
 -12  25   2     7440.82     7552.32    324.09 o 
 -11  25   2      141.54      127.40     71.81 o 
 -10  25   2     8204.60     7432.78    678.96 o 
  -9  25   2     2047.89     1576.33    240.64 o 
  -8  25   2    18940.69    20076.50   1020.06 o 
  -7  25   2      207.69      264.13     67.17 o 
  -6  25   2    12574.60    12868.51    518.10 o 
  -5  25   2     1709.43     1698.79    209.26 o 
  -4  25   2    16930.54    17105.28    578.07 o 
  -3  25   2      364.54      248.93    122.12 o 
  -2  25   2     4820.71     5440.16    349.81 o 
  -1  25   2     2082.29     2363.57    228.07 o 
   0  25   2     5792.03     5769.33    282.50 o 
   1  25   2      151.05      226.80     38.52 o 
   2  25   2      234.55      222.18     80.13 o 
   3  25   2     1443.72     1708.07    230.53 o 
   4  25   2     2631.65     2832.88    268.03 o 
   5  25   2      372.14      219.63    116.51 o 
   6  25   2     3979.18     3492.62    254.28 o 
   7  25   2      336.03      300.49    113.20 o 
   8  25   2     2449.66     2784.33    432.54 o 
   9  25   2     1136.47     1148.53    238.08 o 
  10  25   2     3369.62     3488.16    171.83 o 
  11  25   2     5866.87     5653.18    369.23 o 
  12  25   2       26.25       85.49     91.93 o 
  13  25   2     8588.39     8593.06    383.22 o 
 -12  26   2      716.31      618.42    253.03 o 
 -11  26   2    16660.65    17652.17    626.59 o 
 -10  26   2     1619.08     1911.98    336.64 o 
  -9  26   2     9854.38    10155.63    453.62 o 
  -8  26   2     1258.05     1170.37    213.27 o 
  -7  26   2    24010.25    23749.25    543.57 o 
  -6  26   2       85.46       73.73     41.46 o 
  -5  26   2    11900.31    11792.71    443.47 o 
  -4  26   2     5910.79     5650.20    292.96 o 
  -3  26   2     5244.70     5207.35    254.05 o 
  -2  26   2      221.45      214.06     59.16 o 
  -1  26   2     7732.25     7820.85    400.06 o 
   0  26   2     2958.23     3244.38    225.53 o 
   1  26   2     3046.29     2762.92    181.28 o 
   2  26   2       33.32       80.33     57.13 o 
   3  26   2      322.86      293.06     66.87 o 
   4  26   2     2154.94     1983.20    222.73 o 
   5  26   2     1742.33     1864.20    289.72 o 
   6  26   2     5546.44     4602.14    284.69 o 
   7  26   2     2001.96     2030.17    391.55 o 
   8  26   2    10948.95    11028.45    871.55 o 
   9  26   2     2006.30     1934.33    312.95 o 
  10  26   2     6135.76     5616.14    352.76 o 
  11  26   2      233.10      246.47    241.75 o 
  12  26   2    21538.69    23840.40    851.99 o 
 -12  27   2     2262.90     1983.81    313.80 o 
 -11  27   2     4099.81     4296.60    227.96 o 
 -10  27   2     3218.67     3105.77    571.14 o 
  -9  27   2     3343.25     3401.44    520.68 o 
  -8  27   2     3224.50     2733.31    421.24 o 
  -7  27   2      693.56      493.72    141.04 o 
  -6  27   2     8286.59     8325.99    486.84 o 
  -5  27   2     6507.32     6534.06    405.14 o 
  -4  27   2     6155.66     6106.90    367.89 o 
  -3  27   2    22953.25    23571.15    694.65 o 
  -2  27   2     9944.33    10385.03    385.51 o 
  -1  27   2    36174.63    35518.13    673.10 o 
   0  27   2     3198.62     3175.85    358.83 o 
   1  27   2    23315.59    24869.26    502.53 o 
   2  27   2    17316.02    17529.22    585.18 o 
   3  27   2    27651.16    27095.67    568.51 o 
   4  27   2    14274.48    14811.21    579.46 o 
   5  27   2     8582.15     8857.30    395.56 o 
   6  27   2    11240.25    11791.04    729.79 o 
   7  27   2    11972.92    11321.03    579.76 o 
   8  27   2     7811.51     7856.74    316.13 o 
   9  27   2     6484.19     6654.61    391.62 o 
  10  27   2     4179.37     4120.38    249.49 o 
  11  27   2     1860.85     2192.84    327.32 o 
  12  27   2       13.87       56.28     61.76 o 
 -11  28   2     4612.62     3925.59    281.74 o 
 -10  28   2      583.58      380.64     99.84 o 
  -9  28   2     6173.03     6251.65    327.43 o 
  -8  28   2      131.86      155.72     99.47 o 
  -7  28   2     8231.29     7600.56   1042.45 o 
  -6  28   2     1415.83     1090.88    159.27 o 
  -5  28   2     9096.76     8789.08    481.15 o 
  -4  28   2     2021.83     1676.64    285.39 o 
  -3  28   2     6467.85     5946.98    328.64 o 
  -2  28   2     1193.02     1258.47    159.31 o 
  -1  28   2     9493.06     8977.63    436.41 o 
   0  28   2      567.62      519.47     81.39 o 
   1  28   2     1318.49     1268.88    210.21 o 
   2  28   2      865.40      866.12    157.29 o 
   3  28   2       34.58      143.83     66.18 o 
   4  28   2     1411.65     1102.66    236.37 o 
   5  28   2     2349.60     2081.54    290.21 o 
   6  28   2     2053.31     1986.43    271.23 o 
   7  28   2     1938.22     2001.69    289.05 o 
   8  28   2     1447.60     1337.38    187.40 o 
   9  28   2     2229.39     2423.24    389.50 o 
  10  28   2     6248.14     5494.61    247.82 o 
  11  28   2      872.58     1064.24    257.67 o 
 -10  29   2     9607.95    10043.03    316.45 o 
  -9  29   2       68.66      277.71     75.73 o 
  -8  29   2    13614.97    14289.09    528.24 o 
  -7  29   2      192.23      245.05    184.28 o 
  -6  29   2    17558.00    18393.38    744.14 o 
  -5  29   2     1050.38      913.29    147.29 o 
  -4  29   2     2630.91     2295.30    237.40 o 
  -3  29   2      272.59      311.53     89.26 o 
  -2  29   2     4687.97     4683.45    286.45 o 
  -1  29   2      325.07      389.56     84.93 o 
   0  29   2     1235.89     1071.65    158.98 o 
   1  29   2      125.57       99.71     50.37 o 
   2  29   2       59.31      192.30    109.74 o 
   3  29   2     4628.40     4084.60    280.94 o 
   4  29   2      466.07      384.49     82.34 o 
   5  29   2     3227.08     2878.75    304.34 o 
   6  29   2      315.12      176.78    283.60 o 
   7  29   2     7595.47     7841.53    305.77 o 
   8  29   2       30.39      106.60     82.48 o 
   9  29   2     3857.63     4148.77    188.10 o 
  10  29   2       82.42       79.20     85.00 o 
  -9  30   2     1948.25     1816.89    313.93 o 
  -8  30   2      516.62      352.53    123.51 o 
  -7  30   2     5807.95     5258.82    256.04 o 
  -6  30   2      283.41      115.55     58.64 o 
  -5  30   2     5101.08     5526.87    389.77 o 
  -4  30   2      752.55      628.37    143.41 o 
  -3  30   2     8918.77     8984.67    867.25 o 
  -2  30   2     6713.20     6814.54    150.71 o 
  -1  30   2     8131.61     8191.59    406.15 o 
   0  30   2     5463.47     5111.88    178.72 o 
   1  30   2     9656.14     9177.23    543.51 o 
   2  30   2    12470.23    12312.49    321.39 o 
   3  30   2    12965.36    12449.14    622.53 o 
   4  30   2     7544.42     7176.35    267.96 o 
   5  30   2     9959.09     9794.73    536.77 o 
   6  30   2     8477.96     8018.28    317.29 o 
   7  30   2     4910.64     4523.21    321.49 o 
   8  30   2    12628.10    13863.99    529.03 o 
   9  30   2     3033.65     2921.84    207.99 o 
  -9  31   2      693.49      620.70    185.54 o 
  -8  31   2     2191.98     1815.94    326.96 o 
  -7  31   2       75.30       73.96     50.30 o 
  -6  31   2     2868.38     2629.69    428.48 o 
  -5  31   2      221.80      190.07     83.55 o 
  -4  31   2     2044.27     2118.39    246.40 o 
  -3  31   2      142.82      137.30     80.42 o 
  -2  31   2     3376.08     2782.39    173.44 o 
  -1  31   2      259.91      179.97     49.34 o 
   0  31   2      393.06      401.74    120.12 o 
   1  31   2        3.59       68.17     44.81 o 
   2  31   2      992.23      823.28    211.19 o 
   3  31   2      625.27      631.59    140.41 o 
   4  31   2      201.20      254.53     80.21 o 
   5  31   2     2106.88     1766.37    275.26 o 
   6  31   2       93.07      180.80     88.23 o 
   7  31   2     2065.08     1942.98    258.06 o 
   8  31   2       90.61       62.98     61.36 o 
  -8  32   2       52.77       81.28     51.81 o 
  -7  32   2     3087.21     2698.66    421.93 o 
  -6  32   2       16.07       61.56     48.91 o 
  -5  32   2     4157.64     3983.30    307.40 o 
  -4  32   2      272.92      357.98     81.39 o 
  -3  32   2      737.53      748.31    192.55 o 
  -2  32   2       39.99       40.16     83.58 o 
  -1  32   2     4914.13     4878.70    194.79 o 
   0  32   2      123.32      231.41     73.82 o 
   1  32   2     1972.13     1957.02    289.75 o 
   2  32   2     2686.51     1970.81    331.73 o 
   3  32   2     1670.95     1547.83    252.22 o 
   4  32   2     1489.18     1211.64    288.40 o 
   5  32   2     2429.53     2345.31    385.01 o 
   6  32   2     4101.16     3617.29    223.97 o 
   7  32   2      319.39      288.90    138.82 o 
  -6  33   2    10442.54    10253.46    303.58 o 
  -5  33   2      370.28      323.68     96.92 o 
  -4  33   2     6003.77     6085.82    258.95 o 
  -3  33   2      114.60      167.81     65.91 o 
  -2  33   2     6125.41     6238.94    227.66 o 
  -1  33   2      668.56      606.66    116.87 o 
   0  33   2     2735.91     2516.86    156.03 o 
   1  33   2     1102.59      822.16    151.05 o 
   2  33   2     1748.46     1272.23    270.00 o 
   3  33   2     5209.72     5447.33    205.31 o 
   4  33   2      719.57      607.96    153.05 o 
   5  33   2     2387.90     1880.08    653.95 o 
   6  33   2      162.52      180.18    121.45 o 
  -5  34   2      388.42      340.94     86.12 o 
  -4  34   2      998.72      785.87    223.69 o 
  -3  34   2     1079.57      887.38    234.78 o 
  -2  34   2     3244.73     3089.57    159.59 o 
  -1  34   2       26.82       77.16     43.97 o 
   0  34   2     1299.93     1049.55    270.91 o 
   1  34   2      758.24      518.98    142.51 o 
   2  34   2     2861.77     2281.22    321.29 o 
   3  34   2      396.77      260.97     57.69 o 
   4  34   2      897.57      425.57    134.38 o 
   5  34   2     1112.48      727.65    206.80 o 
  -2  35   2     2612.21     2101.92    408.45 o 
  -1  35   2     8664.31     8836.85    301.43 o 
   0  35   2     5810.50     5446.81    164.84 o 
   1  35   2     7198.31     6773.15    182.60 o 
   2  35   2     4152.33     3993.52    271.90 o 
 -18   1   3      348.11      444.50    195.04 o 
 -17   1   3     4633.23     4283.64    512.25 o 
 -16   1   3      225.26      313.89    123.76 o 
 -15   1   3     5099.26     5441.77    376.91 o 
 -14   1   3     1163.08     1475.13    265.32 o 
 -13   1   3     9448.14     9688.40    527.21 o 
 -12   1   3     2607.35     2757.19    392.67 o 
 -11   1   3    15456.09    14500.54    363.17 o 
 -10   1   3     9705.38     9348.60    279.37 o 
  -9   1   3     4861.96     5289.20    226.61 o 
  -8   1   3    58093.30    54394.88    804.81 o 
  -7   1   3     5888.50     4822.32    175.64 o 
  -6   1   3    35736.80    34730.79    466.12 o 
  -5   1   3      764.08      791.82    115.57 o 
  -4   1   3    26750.89    24783.11    537.99 o 
  -3   1   3     5601.21     4904.88    162.01 o 
  -2   1   3    12477.78    13428.59    370.63 o 
  -1   1   3    16921.46    16411.28    142.42 o 
   0   1   3    68648.44    69704.36    642.22 o 
   1   1   3     2595.80     3383.48    125.56 o 
   2   1   3     9076.58     8195.96    210.49 o 
   3   1   3     1728.49     2582.65    146.33 o 
   4   1   3    32876.33    33950.80    429.55 o 
   5   1   3    11632.77    11734.09    275.77 o 
   6   1   3    26014.16    27359.47    407.61 o 
   7   1   3     4332.48     4704.64    246.70 o 
   8   1   3    20022.56    20290.89    347.93 o 
   9   1   3    10388.74    10257.40    292.43 o 
  10   1   3    12109.71    13161.43    314.28 o 
  11   1   3     6550.77     6234.07    474.86 o 
  12   1   3     5433.65     5726.94    489.86 o 
  13   1   3     6663.02     7078.15    796.50 o 
  14   1   3     1992.30     2333.48    571.18 o 
  15   1   3    12370.02    11664.86    609.34 o 
  16   1   3       95.28      259.14    180.25 o 
  17   1   3     6084.30     6718.76    397.33 o 
  18   1   3      244.80      268.35    145.39 o 
 -18   2   3     4431.87     4023.70    430.42 o 
 -17   2   3     3717.43     4202.88    374.46 o 
 -16   2   3     5356.88     5148.99    476.98 o 
 -15   2   3     2591.18     3389.98    623.69 o 
 -14   2   3     7705.07     7230.87    439.14 o 
 -13   2   3    24442.50    27006.97    879.81 o 
 -12   2   3     5819.65     5327.91    281.19 o 
 -11   2   3     1851.01     2523.11    270.44 o 
 -10   2   3    21866.45    21701.93    427.77 o 
  -9   2   3     2672.92     3025.34    202.06 o 
  -8   2   3      895.41      898.60    109.29 o 
  -7   2   3    12589.44    13488.11    366.45 o 
  -6   2   3    36655.83    33017.76    447.63 o 
  -5   2   3     7241.29     6293.72    147.63 o 
  -4   2   3      778.48     1135.89    113.83 o 
  -3   2   3     3098.00     2576.29     96.08 o 
  -2   2   3     3185.09     3463.25    129.08 o 
  -1   2   3      139.85     2052.70    232.86 o 
   0   2   3     1050.21     1052.96     97.57 o 
   1   2   3    75829.56    77290.86    636.34 o 
   2   2   3    11138.86     9544.14    209.05 o 
   3   2   3     1383.68     1338.36    139.52 o 
   4   2   3      682.55      849.57     91.59 o 
   5   2   3    10526.12     9087.60    206.17 o 
   6   2   3    31274.98    28735.35    413.03 o 
   7   2   3    36308.31    36692.29    551.82 o 
   8   2   3     5279.59     7060.88    215.25 o 
   9   2   3    14082.87    12984.87    381.68 o 
  10   2   3    21544.31    20870.15    428.48 o 
  11   2   3     6076.44     6135.72    376.94 o 
  12   2   3     2044.38     2706.95    504.08 o 
  13   2   3     4889.45     4849.52    457.08 o 
  14   2   3    15055.90    14714.00    655.84 o 
  15   2   3     1865.50     2043.66    395.99 o 
  16   2   3     5052.56     4659.46    636.42 o 
  17   2   3      709.83      643.53    132.15 o 
  18   2   3     3575.93     3599.07    621.25 o 
 -18   3   3      118.45      242.22    123.74 o 
 -17   3   3      759.37      826.10    203.85 o 
 -16   3   3      244.03      306.76    140.76 o 
 -15   3   3       26.43      155.74     97.79 o 
 -14   3   3     1450.97     1365.25    298.38 o 
 -13   3   3      726.56      917.86    184.79 o 
 -12   3   3      739.56      710.70    115.77 o 
 -11   3   3     1294.22     1210.01    177.27 o 
 -10   3   3     4858.51     4301.06    179.22 o 
  -9   3   3      254.21      355.81     81.95 o 
  -8   3   3     1346.35     1572.84    190.26 o 
  -7   3   3     1320.58     1296.72    147.31 o 
  -6   3   3    24050.79    23444.37    569.88 o 
  -5   3   3     1664.24     1799.31     95.97 o 
  -4   3   3     2434.41     2673.03    139.01 o 
  -3   3   3       12.54       48.08     20.24 o 
  -2   3   3     4845.69     5324.99    170.59 o 
  -1   3   3    12495.25    13577.78    269.88 o 
   0   3   3     3265.62     3940.76    135.20 o 
   1   3   3     4192.86     3649.65    155.18 o 
   2   3   3    35864.62    33450.44    480.36 o 
   3   3   3      150.35      199.18     76.43 o 
   4   3   3    10983.12     9680.83    221.68 o 
   5   3   3     4602.91     4419.85    130.84 o 
   6   3   3    10629.04    11099.38    402.89 o 
   7   3   3     2775.75     3015.51    237.13 o 
   8   3   3       35.06      106.85     47.51 o 
   9   3   3      810.40     1177.45    161.73 o 
  10   3   3      374.40      252.83     82.36 o 
  11   3   3     1134.73     1163.61    169.05 o 
  12   3   3     5061.19     4590.78    622.44 o 
  13   3   3     1530.96     1548.70    230.10 o 
  14   3   3     2441.37     2677.46    412.29 o 
  15   3   3      361.24      461.88    170.89 o 
  16   3   3     1056.93      661.71    188.40 o 
  17   3   3      153.17      152.98    119.14 o 
  18   3   3        6.26      175.27    141.03 o 
 -18   4   3     2989.66     2969.47    325.51 o 
 -17   4   3       30.49       46.90     62.60 o 
 -16   4   3     3743.34     3443.99    598.57 o 
 -15   4   3       39.28       43.51     74.70 o 
 -14   4   3     2560.67     2893.57    561.99 o 
 -13   4   3     1934.42     1788.86    265.89 o 
 -12   4   3     1182.75     1241.37    175.35 o 
 -11   4   3     3615.11     4122.49    426.51 o 
 -10   4   3      327.63      473.85     78.76 o 
  -9   4   3    21495.39    20754.23    428.42 o 
  -8   4   3      981.57      945.06    124.18 o 
  -7   4   3    59461.02    62565.01    545.96 o 
  -6   4   3      579.10      680.50     80.59 o 
  -5   4   3    36419.12    36294.47    466.74 o 
  -4   4   3     4560.94     3875.00    133.47 o 
  -3   4   3    74785.41    67461.35    478.85 o 
  -2   4   3        2.59       87.20     18.67 o 
  -1   4   3    14962.42    14696.58    289.28 o 
   0   4   3     5878.87     5587.08    254.70 o 
   1   4   3    33592.10    28765.30    347.45 o 
   2   4   3     1060.59     2020.44     94.36 o 
   3   4   3    33452.64    36483.09    478.21 o 
   4   4   3      308.24      509.14     68.72 o 
   5   4   3    14105.19    13208.88    266.14 o 
   6   4   3      763.03      658.31     82.62 o 
   7   4   3    16353.65    16701.92    426.66 o 
   8   4   3     8456.79     8886.10    232.13 o 
   9   4   3      817.53     1017.21    160.67 o 
  10   4   3    12164.01    10850.59    424.38 o 
  11   4   3     1385.55     1225.46    184.33 o 
  12   4   3      179.87      555.44    235.62 o 
  13   4   3     2043.77     2493.31    387.54 o 
  14   4   3     4519.77     4678.27    789.84 o 
  15   4   3      285.21      388.55    142.08 o 
  16   4   3     9958.35     9763.09    713.13 o 
  17   4   3      863.26      689.83    173.89 o 
  18   4   3     7747.95     7396.00    344.12 o 
 -18   5   3     6975.21     7781.76    348.03 o 
 -17   5   3     8492.94     8886.47    549.72 o 
 -16   5   3     6937.39     7135.78    247.75 o 
 -15   5   3     8646.69     8753.15    572.44 o 
 -14   5   3    27814.14    27958.78    848.17 o 
 -13   5   3    12359.71    11748.24    650.80 o 
 -12   5   3    14504.49    15731.25    596.36 o 
 -11   5   3    23502.49    24820.62    482.62 o 
 -10   5   3     4648.91     4400.12    187.54 o 
  -9   5   3    17306.71    17084.20    422.47 o 
  -8   5   3     7183.73     6903.45    214.21 o 
  -7   5   3    27741.94    28068.36    427.76 o 
  -6   5   3     2610.73     2885.95    123.89 o 
  -5   5   3    50481.95    50483.23    660.14 o 
  -4   5   3      295.35      383.08     48.34 o 
  -3   5   3    55774.69    53075.39    676.06 o 
  -2   5   3       19.38      356.61     94.62 o 
  -1   5   3     8387.35     8698.21    261.61 o 
   0   5   3    84808.50    86880.98    689.10 o 
   1   5   3    15334.83    16137.47    244.20 o 
   2   5   3     7464.81     8644.94    213.57 o 
   3   5   3     1956.78     3172.86    125.14 o 
   4   5   3      447.67      615.60     73.27 o 
   5   5   3    50327.66    45987.54    594.79 o 
   6   5   3    13637.83    13138.13    256.74 o 
   7   5   3    18144.36    17264.71    416.65 o 
   8   5   3    23345.45    22981.86    442.65 o 
   9   5   3    14375.36    13707.93    394.75 o 
  10   5   3    20943.47    22109.92    472.95 o 
  11   5   3    21750.62    21550.07    558.88 o 
  12   5   3    14322.67    14059.94   1288.67 o 
  13   5   3    17389.53    18890.36    756.47 o 
  14   5   3    10790.03    12415.60    608.38 o 
  15   5   3     9450.57    10264.89    775.67 o 
  16   5   3     3936.36     4068.88    473.61 o 
  17   5   3      326.95      464.83    198.50 o 
  18   5   3       79.92      205.66    115.58 o 
 -18   6   3       97.36      173.00     66.72 o 
 -17   6   3     1833.93     1880.50    266.73 o 
 -16   6   3       35.42       87.56    103.81 o 
 -15   6   3     8314.42     8670.64    603.75 o 
 -14   6   3      159.23      179.88    100.07 o 
 -13   6   3     5263.90     4347.85    374.15 o 
 -12   6   3     3756.03     3965.69    267.72 o 
 -11   6   3     7572.70     7376.77    260.04 o 
 -10   6   3     2109.58     1777.29    214.75 o 
  -9   6   3      826.36      944.37    136.84 o 
  -8   6   3     5740.88     6371.25    216.37 o 
  -7   6   3      130.98      189.59     45.33 o 
  -6   6   3    26372.33    29320.24    416.63 o 
  -5   6   3      520.29     1345.22    108.63 o 
  -4   6   3    20694.79    21885.86    286.10 o 
  -3   6   3     8859.34     9930.05    207.27 o 
  -2   6   3      606.51     1140.57     87.87 o 
  -1   6   3     4690.64     4914.01    235.90 o 
   0   6   3     1516.70      807.40     75.51 o 
   1   6   3    12571.41    12463.35    257.04 o 
   2   6   3    17305.55    17602.21    236.01 o 
   3   6   3    18946.41    16938.25    338.23 o 
   4   6   3    30252.65    28010.76    392.50 o 
   5   6   3    15978.33    14704.30    388.17 o 
   6   6   3    38235.67    34787.02    918.69 o 
   7   6   3      166.43      111.83     59.35 o 
   8   6   3    14277.23    12716.53    306.97 o 
   9   6   3     3005.36     3134.23    287.25 o 
  10   6   3     3775.18     3318.10    359.48 o 
  11   6   3     7512.64     6481.31    409.68 o 
  12   6   3     6964.96     6911.48    486.92 o 
  13   6   3     3251.94     3368.22    797.26 o 
  14   6   3     2157.47     1953.51    410.52 o 
  15   6   3     8201.51     7402.89    587.65 o 
  16   6   3     2073.31     2086.61    444.27 o 
  17   6   3      260.28      278.70    151.51 o 
  18   6   3     5412.95     4414.96    379.45 o 
 -18   7   3     1763.41     1733.48    468.20 o 
 -17   7   3     7364.46     7611.50    349.86 o 
 -16   7   3      516.34      781.30    182.38 o 
 -15   7   3     1103.00     1166.92    341.65 o 
 -14   7   3     3754.22     3977.39    301.10 o 
 -13   7   3     2875.52     2940.16    340.58 o 
 -12   7   3      747.52      947.08    258.26 o 
 -11   7   3     3769.20     3824.12    350.35 o 
 -10   7   3     8210.73     7920.76    280.00 o 
  -9   7   3     3851.61     3468.54    228.72 o 
  -8   7   3    35677.02    35546.96    658.91 o 
  -7   7   3     4682.18     6054.23    173.50 o 
  -6   7   3    71464.23    68240.76   1543.09 o 
  -5   7   3    17144.23    14175.93    242.75 o 
  -4   7   3    92065.52    89591.59    936.46 o 
  -3   7   3     1593.72     1585.73     96.15 o 
  -2   7   3   187596.48   183231.97   1992.95 o 
  -1   7   3     1202.68     1839.18    300.17 o 
   0   7   3    90428.78    94665.71   1023.13 o 
   1   7   3    30287.63    31394.99    600.43 o 
   2   7   3   166739.06   175040.33   1678.57 o 
   3   7   3     7449.00     6059.57    281.59 o 
   4   7   3   135896.80   128217.30   1159.49 o 
   5   7   3    17887.09    19031.45    766.43 o 
   6   7   3    48127.00    49341.34    680.64 o 
   7   7   3      601.68      619.65     88.58 o 
   8   7   3     2397.95     3058.49    280.82 o 
   9   7   3     2050.55     1800.61    197.28 o 
  10   7   3       53.02      179.47     59.99 o 
  11   7   3     2061.84     1927.35    243.62 o 
  12   7   3      701.48      521.62    205.95 o 
  13   7   3     1804.15     2054.95    339.73 o 
  14   7   3     6571.28     5892.26    473.63 o 
  15   7   3    11223.26    11675.20    612.82 o 
  16   7   3      165.79      162.67    110.99 o 
  17   7   3    17370.72    17371.09    713.38 o 
  18   7   3      240.86      279.36    116.72 o 
 -18   8   3     2016.00     1624.98    435.41 o 
 -17   8   3     8382.02     8042.21    369.35 o 
 -16   8   3    13957.82    14468.87    696.01 o 
 -15   8   3    18173.28    17831.55    549.52 o 
 -14   8   3    10349.91     9720.37    526.49 o 
 -13   8   3    46593.70    47317.62   1311.01 o 
 -12   8   3    42359.29    44107.71    941.64 o 
 -11   8   3    23652.77    24506.13    429.64 o 
 -10   8   3    36913.98    36397.04    464.51 o 
  -9   8   3    11769.43    12480.66    359.75 o 
  -8   8   3    49634.29    48959.02    702.99 o 
  -7   8   3     9764.65    10600.26    266.71 o 
  -6   8   3    70919.26    69376.36    830.09 o 
  -5   8   3     2141.31     1788.38     83.00 o 
  -4   8   3    63039.35    64972.25    605.23 o 
  -3   8   3       86.01      266.00     42.06 o 
  -2   8   3    24557.69    23222.52    293.47 o 
  -1   8   3     6965.59     7143.65    227.94 o 
   0   8   3    15936.14    13636.33    988.22 o 
   1   8   3      170.46      628.36     56.79 o 
   2   8   3    10904.50    10354.51    199.37 o 
   3   8   3     3645.15     3501.02     83.99 o 
   4   8   3    37850.09    36147.71    494.83 o 
   5   8   3     2593.73     2233.88    176.38 o 
   6   8   3    58744.54    56855.40    641.23 o 
   7   8   3    40693.46    40425.27    744.11 o 
   8   8   3    41808.41    40985.68    728.41 o 
   9   8   3    33013.26    33363.60    441.15 o 
  10   8   3    37800.40    38482.00    521.96 o 
  11   8   3    55291.59    56107.74    976.24 o 
  12   8   3    18223.28    18800.26    836.39 o 
  13   8   3    40277.62    40904.78   1450.90 o 
  14   8   3    18396.48    17431.09   1061.31 o 
  15   8   3    16123.52    16104.09    503.74 o 
  16   8   3     2514.43     2719.88    426.18 o 
  17   8   3     3327.87     2772.68    632.02 o 
 -18   9   3     3736.42     2912.74    520.75 o 
 -17   9   3       10.91      155.22     92.19 o 
 -16   9   3    11266.82    11201.32    562.71 o 
 -15   9   3      439.35      548.00    175.95 o 
 -14   9   3    12632.82    13368.21    582.50 o 
 -13   9   3     6507.15     6096.64    292.53 o 
 -12   9   3    11272.56    10707.08    413.79 o 
 -11   9   3    17331.59    17561.93    522.40 o 
 -10   9   3      137.58      145.78     68.64 o 
  -9   9   3    30238.48    29725.60    396.29 o 
  -8   9   3     4905.16     4597.19    221.89 o 
  -7   9   3    25150.70    26151.89    673.02 o 
  -6   9   3     8899.21     8550.65    267.85 o 
  -5   9   3    60263.75    58157.90    471.26 o 
  -4   9   3    49801.91    50054.73    800.16 o 
  -3   9   3     8806.32     9332.78    388.58 o 
  -2   9   3    44556.85    43590.30   1136.81 o 
  -1   9   3    24955.53    22410.02   1152.21 o 
   0   9   3    69091.81    71898.99    761.06 o 
   1   9   3     1457.06     1646.40     99.64 o 
   2   9   3    38905.79    34949.84    696.63 o 
   3   9   3    39934.54    40544.44    902.18 o 
   4   9   3     7335.86     7597.24    395.47 o 
   5   9   3    32214.86    33997.86    505.42 o 
   6   9   3       14.38       -2.02    137.34 o 
   7   9   3    58625.98    57976.04    693.21 o 
   8   9   3    10514.57    10359.30    290.57 o 
   9   9   3    13231.76    13877.55    386.90 o 
  10   9   3    18331.68    17111.08    396.63 o 
  11   9   3     9600.69     9399.99    425.95 o 
  12   9   3    16115.43    15536.14    641.01 o 
  13   9   3     2934.81     3720.76    599.90 o 
  14   9   3    20030.43    19782.83    748.01 o 
  15   9   3     2394.73     2250.76    396.39 o 
  16   9   3     2607.33     2538.65    606.24 o 
  17   9   3     2970.93     2652.11    541.89 o 
 -17  10   3     5524.64     5729.66    291.94 o 
 -16  10   3     7524.18     7079.12    411.86 o 
 -15  10   3     5031.57     4947.71    525.42 o 
 -14  10   3      562.13      900.08    212.43 o 
 -13  10   3     8298.65     8633.34    697.72 o 
 -12  10   3      141.55      157.21     87.48 o 
 -11  10   3        3.43       39.65     78.86 o 
 -10  10   3    11612.21    11012.83    268.41 o 
  -9  10   3     4560.27     4654.24    284.12 o 
  -8  10   3    24616.86    23778.00    448.56 o 
  -7  10   3    43745.09    43764.40    949.12 o 
  -6  10   3    45440.80    43253.04    447.79 o 
  -5  10   3    73488.10    74512.16    862.93 o 
  -4  10   3    52309.26    50259.18    917.81 o 
  -3  10   3   204825.36   216631.72   2443.13 o 
  -2  10   3    14287.23    12316.76    324.68 o 
  -1  10   3   204093.47   208499.16   2911.01 o 
   0  10   3      558.99      606.18     71.28 o 
   1  10   3   203109.05   171088.80   5089.19 o 
   2  10   3    15753.17    15688.00    358.22 o 
   3  10   3   185111.44   197406.56   3350.85 o 
   4  10   3    46642.75    49767.27    676.45 o 
   5  10   3    67048.28    67574.75    579.83 o 
   6  10   3    37735.75    39270.94    504.71 o 
   7  10   3    11149.70    12268.87    317.55 o 
   8  10   3     7180.78     7584.33    264.10 o 
   9  10   3      312.11      394.36     71.38 o 
  10  10   3     2353.22     2066.70    276.32 o 
  11  10   3      362.14      462.38    102.12 o 
  12  10   3     2662.23     2754.49    485.27 o 
  13  10   3    18241.31    18479.61    859.51 o 
  14  10   3     9130.73     9140.12    503.32 o 
  15  10   3     5784.15     5312.53    713.56 o 
  16  10   3    33304.25    33616.79    979.08 o 
  17  10   3     2115.93     1937.14    509.74 o 
 -17  11   3     6381.64     6372.66    252.85 o 
 -16  11   3    23486.20    23773.07    732.27 o 
 -15  11   3     6895.29     7329.32    426.10 o 
 -14  11   3    34705.24    35462.89   1214.87 o 
 -13  11   3    23730.24    25744.68   1277.86 o 
 -12  11   3    48173.48    47512.89   1243.64 o 
 -11  11   3    37036.98    37086.47    760.15 o 
 -10  11   3    17831.04    17683.24    466.04 o 
  -9  11   3    52157.13    53188.43    633.10 o 
  -8  11   3    12191.56    13358.50    410.01 o 
  -7  11   3   103873.67   101647.57   1170.00 o 
  -6  11   3     2134.03     1870.37    144.88 o 
  -5  11   3    59226.19    65339.24    800.15 o 
  -4  11   3     1839.75     2238.40     80.99 o 
  -3  11   3    68115.05    68082.84    679.34 o 
  -2  11   3     2283.97     2463.63     97.79 o 
  -1  11   3      234.22     1004.17    123.38 o 
   0  11   3     5726.14     4856.34    127.11 o 
   1  11   3    15705.64    16318.89    861.50 o 
   2  11   3      455.44      405.97     47.28 o 
   3  11   3    91415.93    92872.32    736.96 o 
   4  11   3     8484.80     7798.01    252.69 o 
   5  11   3   112977.57   108055.12    816.80 o 
   6  11   3     4313.93     3920.34    170.71 o 
   7  11   3   122379.28   118637.09   1789.30 o 
   8  11   3    20710.51    20018.21    406.38 o 
   9  11   3    62078.03    61899.87    833.36 o 
  10  11   3    42358.21    41627.26    649.32 o 
  11  11   3    44491.96    44820.90    729.89 o 
  12  11   3    43558.84    44195.13    998.06 o 
  13  11   3    12349.02    13268.42    680.49 o 
  14  11   3    25148.46    26404.21    770.48 o 
  15  11   3     2792.74     3001.17    404.11 o 
  16  11   3    17341.80    18351.49    900.32 o 
  17  11   3       59.13      266.54    112.68 o 
 -17  12   3     9178.89     9737.02    341.70 o 
 -16  12   3       33.52       96.77     89.90 o 
 -15  12   3    16771.89    17947.95    426.62 o 
 -14  12   3     6277.42     5493.22    274.72 o 
 -13  12   3    17969.30    18281.77   1023.59 o 
 -12  12   3    20313.62    19488.73    623.47 o 
 -11  12   3    15033.44    15118.70    499.97 o 
 -10  12   3    60744.05    58854.17   1666.02 o 
  -9  12   3     1558.00     1705.84    196.17 o 
  -8  12   3    47944.21    48050.32   1277.19 o 
  -7  12   3     4495.62     4698.68    236.25 o 
  -6  12   3    76998.86    80457.35    753.29 o 
  -5  12   3    17744.28    17560.54    305.61 o 
  -4  12   3    40249.10    40627.16   1537.37 o 
  -3  12   3    80908.65    80955.96   1249.04 o 
  -2  12   3     5078.21     4754.38    188.46 o 
  -1  12   3    74293.42    78199.13    809.12 o 
   0  12   3     5429.82     5791.58    223.04 o 
   1  12   3    67145.72    66765.28    533.77 o 
   2  12   3    13272.53    14531.34    269.04 o 
   3  12   3    36730.16    38917.14    527.21 o 
   4  12   3    62796.34    60604.93   1014.58 o 
   5  12   3     5789.96     5534.68    205.95 o 
   6  12   3    55378.51    55061.52    687.36 o 
   7  12   3      276.39      502.00     74.75 o 
   8  12   3    31255.86    32025.34    562.66 o 
   9  12   3    29668.60    30703.94    385.32 o 
  10  12   3    11153.98    11419.79    473.23 o 
  11  12   3    15275.98    13969.48    603.83 o 
  12  12   3     8999.08     9174.29    609.71 o 
  13  12   3    20997.86    20814.70   1244.24 o 
  14  12   3       46.91      212.74    131.17 o 
  15  12   3     8228.20     8873.91    453.24 o 
  16  12   3     2525.15     1991.39    532.59 o 
  17  12   3     4062.91     3710.12    390.91 o 
 -17  13   3     7218.17     6509.04    407.73 o 
 -16  13   3     2727.40     2885.67    509.09 o 
 -15  13   3     4076.72     4427.74    470.77 o 
 -14  13   3     2632.47     2818.02    485.34 o 
 -13  13   3       33.42      138.40     97.63 o 
 -12  13   3     3218.90     3100.74    356.58 o 
 -11  13   3     7816.90     7637.86    441.71 o 
 -10  13   3      160.62      463.17     82.70 o 
  -9  13   3    27057.17    26362.18    521.03 o 
  -8  13   3     3556.53     3367.91    227.23 o 
  -7  13   3    26484.13    27519.33    384.80 o 
  -6  13   3    57695.30    58730.71   1004.42 o 
  -5  13   3    28785.22    27672.21    400.29 o 
  -4  13   3   128159.77   127945.13   1232.84 o 
  -3  13   3    23097.64    25307.99    352.01 o 
  -1  13   3    20555.24    22156.41    482.49 o 
   0  13   3   290199.88   299070.00   2076.11 o 
   1  13   3      151.58      866.70    134.58 o 
   2  13   3   253082.06   266177.25   1814.57 o 
   3  13   3     3812.23     4041.02    197.56 o 
   4  13   3   128505.38   131004.66   1240.90 o 
   5  13   3    16638.23    16839.01    274.28 o 
   6  13   3    28868.71    29594.26    522.69 o 
   7  13   3    13935.80    13005.97    276.59 o 
   8  13   3     2058.89     2237.82    275.95 o 
   9  13   3    10780.50     9722.46    344.68 o 
  10  13   3     1907.99     1755.04    268.32 o 
  11  13   3     1053.63     1307.63    264.36 o 
  12  13   3    17539.00    16968.40    785.36 o 
  13  13   3     2608.17     2530.74    656.87 o 
  14  13   3     8998.77     9033.59    858.03 o 
  15  13   3    11571.77    11934.41    630.30 o 
  16  13   3     6594.54     7247.74   1193.35 o 
  17  13   3    17879.53    19207.10   1005.53 o 
 -17  14   3    12925.47    12379.24    586.06 o 
 -16  14   3     3137.21     2488.71    429.98 o 
 -15  14   3    22579.74    23571.97   2044.17 o 
 -14  14   3     6461.51     6214.88    333.46 o 
 -13  14   3    28170.18    27154.80    970.33 o 
 -12  14   3    24219.11    22774.92    536.32 o 
 -11  14   3    35752.00    35068.52    635.90 o 
 -10  14   3    34325.29    34885.32    705.89 o 
  -9  14   3    16501.79    15254.98    394.90 o 
  -8  14   3    61745.90    62257.69    981.29 o 
  -7  14   3    14297.08    14172.00    300.99 o 
  -6  14   3    51376.12    51744.09   1044.48 o 
  -5  14   3     2164.28     1694.39    127.12 o 
  -4  14   3    50614.11    50308.54   1029.01 o 
  -3  14   3     1497.61     1592.47     88.35 o 
  -2  14   3    11623.20    11141.01    376.89 o 
  -1  14   3    33470.16    35073.14    477.45 o 
   0  14   3     5162.07     4463.80    222.58 o 
   1  14   3    23012.57    21716.42    365.08 o 
   2  14   3    27343.81    26487.85   1443.82 o 
   3  14   3     4715.39     4508.77    134.37 o 
   4  14   3    71658.28    73865.53    788.68 o 
   5  14   3      801.44      566.44     93.30 o 
   6  14   3    89060.89    88565.52   1080.36 o 
   7  14   3    14266.77    14952.03    455.09 o 
   8  14   3    97312.44    96560.22   1013.55 o 
   9  14   3    12036.80    10575.79    348.81 o 
  10  14   3    40976.43    40754.66    671.70 o 
  11  14   3    51609.73    51195.46   1123.29 o 
  12  14   3    15205.13    15619.11    734.34 o 
  13  14   3    19643.87    19764.26    729.61 o 
  14  14   3     2897.40     3516.50    503.78 o 
  15  14   3    18567.16    18606.14    614.61 o 
  16  14   3      666.55      539.70    351.54 o 
 -16  15   3    12755.45    12205.30    496.81 o 
 -15  15   3      860.83     1049.89    241.45 o 
 -14  15   3    13920.85    13062.14    473.12 o 
 -13  15   3     6656.02     5995.63    366.03 o 
 -12  15   3    10954.63     9840.93    409.18 o 
 -11  15   3    10305.40    10155.66    525.98 o 
 -10  15   3    10973.98    11200.76    407.31 o 
  -9  15   3    41557.33    42449.16    837.46 o 
  -8  15   3      620.87      915.69    159.74 o 
  -7  15   3    28856.72    27745.10    618.87 o 
  -6  15   3     3296.57     2893.52    157.21 o 
  -5  15   3    64160.30    63710.63    994.41 o 
  -4  15   3    19750.47    19102.75    442.65 o 
  -3  15   3     6886.79     6854.10    236.05 o 
  -2  15   3    36638.87    37486.84    602.42 o 
  -1  15   3     3544.39     2848.71    314.94 o 
   0  15   3    35746.86    35281.06    677.50 o 
   1  15   3     8654.30     8134.23    215.50 o 
   2  15   3    27459.29    27323.73    393.09 o 
   3  15   3    34026.01    32092.76    453.73 o 
   4  15   3     3011.27     3694.25    189.23 o 
   5  15   3    54707.18    57322.46    688.68 o 
   6  15   3    11463.43    12312.87    351.30 o 
   7  15   3    42972.95    44484.64    525.40 o 
   8  15   3     3105.48     2778.36    337.77 o 
   9  15   3    37448.93    38632.39    782.57 o 
  10  15   3     1227.69     1210.54    206.86 o 
  11  15   3     7643.66     7265.57    544.38 o 
  12  15   3     9344.23     8921.88    637.31 o 
  13  15   3     1188.94     1073.51    262.53 o 
  14  15   3    10823.98    11105.25    496.18 o 
  15  15   3     1197.37     1075.94    326.11 o 
  16  15   3     3768.57     4195.78    681.65 o 
 -16  16   3     5171.58     5138.30    265.98 o 
 -15  16   3     1244.44     1254.35    248.16 o 
 -14  16   3     3914.34     3822.58    523.32 o 
 -13  16   3      383.59      393.51     98.96 o 
 -12  16   3       65.07      139.68    103.31 o 
 -11  16   3      360.92      379.18     66.50 o 
 -10  16   3      599.60      690.64    114.71 o 
  -9  16   3      786.71      597.39    117.45 o 
  -8  16   3    32743.32    31363.48    503.04 o 
  -7  16   3     6696.47     5826.22    292.03 o 
  -6  16   3    10416.64    11521.26    283.45 o 
  -5  16   3    44256.49    47070.07    576.21 o 
  -4  16   3    22197.04    19636.54    403.90 o 
  -3  16   3    72292.54    71990.52   1612.10 o 
  -2  16   3    23214.53    23525.09    463.04 o 
  -1  16   3   127442.50   136811.19   1834.23 o 
   0  16   3    23238.39    23828.12    553.60 o 
   1  16   3   156870.69   161340.55   1394.01 o 
   2  16   3       93.94      763.49    117.76 o 
   3  16   3    89666.44    88190.73   1311.33 o 
   4  16   3     7468.70     8379.86    231.88 o 
   5  16   3    31017.16    30485.68    402.24 o 
   6  16   3     3640.05     3787.53    268.56 o 
   7  16   3     7937.57     7580.01    348.58 o 
   8  16   3    18600.87    18123.30    475.12 o 
   9  16   3     6434.73     6308.11    409.96 o 
  10  16   3     5834.16     5667.90    514.46 o 
  11  16   3     1684.86     1838.97    366.17 o 
  12  16   3      193.32      362.97    144.35 o 
  13  16   3     2525.96     2535.40    416.09 o 
  14  16   3     7973.39     7476.59    447.02 o 
  15  16   3     4793.86     4760.20    461.50 o 
  16  16   3     8094.18     8516.11    342.07 o 
 -16  17   3     6432.24     5711.48    260.23 o 
 -15  17   3     6190.30     6214.06    333.30 o 
 -14  17   3    10754.22    10686.59    569.06 o 
 -13  17   3    12438.14    12684.83    421.55 o 
 -12  17   3    15930.56    15404.57    558.43 o 
 -11  17   3    30146.56    29574.02    605.04 o 
 -10  17   3    26824.67    26573.79    531.23 o 
  -9  17   3    27413.50    27669.26    501.32 o 
  -8  17   3    23483.46    23982.40    319.43 o 
  -7  17   3    48201.72    45924.63    685.19 o 
  -6  17   3     6081.10     5598.97    276.59 o 
  -5  17   3    10431.70    10470.29    245.27 o 
  -4  17   3     1785.33     1476.05    131.43 o 
  -3  17   3     4372.99     3870.90    151.40 o 
  -2  17   3     7317.25     7736.93    208.18 o 
  -1  17   3      751.31      787.33    166.70 o 
   0  17   3    16255.84    17340.61    407.06 o 
   1  17   3     1345.08     1165.58    124.50 o 
   2  17   3     2690.21     2713.07    185.65 o 
   3  17   3     4856.30     4461.86    230.63 o 
   4  17   3      426.33      419.41     58.81 o 
   5  17   3    29083.41    29329.59    528.81 o 
   6  17   3     5800.07     5749.59    315.79 o 
   7  17   3    26418.87    25654.47    453.56 o 
   8  17   3     6827.21     7535.82    373.59 o 
   9  17   3    34368.37    34268.83    593.61 o 
  10  17   3    20456.64    21690.22    859.36 o 
  11  17   3    16068.89    14927.45    692.30 o 
  12  17   3    12862.04    12101.58    547.52 o 
  13  17   3     5258.40     5291.23    317.81 o 
  14  17   3     8388.01     8803.41    478.34 o 
  15  17   3     3428.54     3120.75    477.69 o 
  16  17   3     7632.75     7393.52    324.46 o 
 -15  18   3     3572.53     3686.76    491.37 o 
 -14  18   3     2257.66     2201.50    471.65 o 
 -13  18   3     3422.97     3140.44    419.67 o 
 -12  18   3     1463.22     1104.57    319.75 o 
 -11  18   3     9660.06     9227.64    379.85 o 
 -10  18   3    17689.13    17044.37    570.74 o 
  -9  18   3    18107.10    16829.51    515.76 o 
  -8  18   3    14020.90    14259.65    415.26 o 
  -7  18   3     2552.33     2404.37    212.35 o 
  -6  18   3    19798.63    19609.92    383.79 o 
  -5  18   3      269.12      260.81     57.05 o 
  -4  18   3    25197.59    24531.53    424.49 o 
  -3  18   3     4228.65     4343.18    169.27 o 
  -2  18   3    16825.15    17427.38    325.12 o 
  -1  18   3     8961.95    10534.04    281.86 o 
   0  18   3    18544.30    17383.43    451.48 o 
   1  18   3    34939.44    35288.04    393.49 o 
   2  18   3     1545.12     2239.40    181.29 o 
   3  18   3    15859.63    16500.49    324.51 o 
   4  18   3      658.17      939.52    138.95 o 
   5  18   3     4074.57     3873.19    201.41 o 
   6  18   3    18883.62    19110.02    376.86 o 
   7  18   3    10468.44    10365.42    359.58 o 
   8  18   3    16322.24    16206.75    529.00 o 
   9  18   3     1459.76     1471.47    276.72 o 
  10  18   3     9049.83     8912.29    553.85 o 
  11  18   3     2762.01     2709.49    649.55 o 
  12  18   3     4810.32     4406.90    545.10 o 
  13  18   3     4651.04     4263.13    574.75 o 
  14  18   3      201.84      341.93    132.68 o 
  15  18   3     2982.35     2813.16    384.94 o 
 -15  19   3     8836.46     9721.96    535.13 o 
 -14  19   3      216.49      273.61     97.94 o 
 -13  19   3     6022.65     5406.08    400.96 o 
 -12  19   3     1423.95     1010.28    337.54 o 
 -11  19   3     1570.45     1522.04    284.45 o 
 -10  19   3     1213.39     1029.53    186.90 o 
  -9  19   3      364.91      346.02     87.60 o 
  -8  19   3     7601.43     7604.23    416.38 o 
  -7  19   3     2652.21     2577.43    228.84 o 
  -6  19   3    25548.43    24772.28    343.58 o 
  -5  19   3     1510.45     1355.31    161.27 o 
  -4  19   3    41096.32    38911.34    435.98 o 
  -3  19   3     6911.16     6223.54    170.98 o 
  -2  19   3    34058.31    33124.86    694.94 o 
  -1  19   3     6791.31     6862.10    221.14 o 
   0  19   3    69517.63    74034.70    749.00 o 
   1  19   3     2956.90     2928.89    189.23 o 
   2  19   3    36221.96    36844.54    651.29 o 
   3  19   3      280.96      406.40     84.82 o 
   4  19   3    33276.67    35073.64    401.59 o 
   5  19   3       18.55       68.31     40.88 o 
   6  19   3     6271.99     5865.03    361.43 o 
   7  19   3      546.40      663.06     99.16 o 
   8  19   3    28526.77    28461.07    554.96 o 
   9  19   3     1178.17     1000.42    181.52 o 
  10  19   3     2745.86     2844.32    328.82 o 
  11  19   3      566.85      511.02    138.38 o 
  12  19   3      645.52      827.95    203.00 o 
  13  19   3     7898.61     6884.09    333.12 o 
  14  19   3      213.62      199.16    110.04 o 
  15  19   3     4990.38     4789.80    295.50 o 
 -15  20   3     3529.34     2996.35    523.17 o 
 -14  20   3     2930.29     2716.34    204.30 o 
 -13  20   3     6147.33     6886.78    293.38 o 
 -12  20   3     4781.85     3599.30    839.78 o 
 -11  20   3     7707.47     6825.77    607.62 o 
 -10  20   3    10074.12    10236.05    497.26 o 
  -9  20   3    21253.46    20193.98    428.05 o 
  -8  20   3     9042.87     8942.49    474.55 o 
  -7  20   3    11922.68    11491.87    402.30 o 
  -6  20   3    15114.50    15060.38    424.40 o 
  -5  20   3     9837.18    10049.96    284.93 o 
  -4  20   3     2978.55     3207.30    229.31 o 
  -3  20   3     4092.13     4292.98    225.38 o 
  -2  20   3     8212.82     8264.14    623.44 o 
  -1  20   3      771.48      900.71    104.42 o 
   0  20   3     1769.74     1719.27    186.11 o 
   1  20   3     1002.50     1167.52    120.09 o 
   2  20   3      100.75      350.31     56.34 o 
   3  20   3     6807.12     6608.45    321.29 o 
   4  20   3     2450.43     2442.59    227.70 o 
   5  20   3     6878.99     6473.61    225.93 o 
   6  20   3    18866.52    18263.21    457.00 o 
   7  20   3     1063.36     1188.62    193.80 o 
   8  20   3    15975.37    16035.91    556.73 o 
   9  20   3     3038.83     2747.98    459.31 o 
  10  20   3    25401.89    25131.52    897.82 o 
  11  20   3     1124.52     1292.18    331.72 o 
  12  20   3     3469.12     3008.55    481.64 o 
  13  20   3     2013.83     1667.84    480.35 o 
  14  20   3     4533.72     4035.19    691.96 o 
  15  20   3      230.45      232.34    100.29 o 
 -14  21   3       18.63      147.21     94.56 o 
 -13  21   3      678.95      670.66    257.47 o 
 -12  21   3      689.01      433.46    169.17 o 
 -11  21   3      250.56      165.63     60.18 o 
 -10  21   3    11154.81    10373.88    367.37 o 
  -9  21   3     2498.57     2109.06    295.72 o 
  -8  21   3     6182.11     5628.03    246.98 o 
  -7  21   3      660.19      834.97    151.22 o 
  -6  21   3     8788.96     8949.12    628.34 o 
  -5  21   3     1063.05     1305.67    192.91 o 
  -4  21   3     1282.50     1166.48    124.18 o 
  -3  21   3     2115.43     2789.50    197.52 o 
  -2  21   3      261.97      367.52     90.05 o 
  -1  21   3     5634.69     5433.02    269.02 o 
   0  21   3     4850.55     5046.35    254.64 o 
   1  21   3     8399.82     9036.28    264.84 o 
   2  21   3     9304.90     9943.06    281.31 o 
   3  21   3     3156.68     2847.02    249.45 o 
   4  21   3      924.50      697.95     91.57 o 
   5  21   3     1674.92     1697.03    236.15 o 
   6  21   3     8040.22     8120.59    354.42 o 
   7  21   3     4560.06     4137.93    310.06 o 
   8  21   3      306.89      341.55     90.02 o 
   9  21   3     5971.83     5849.02    359.75 o 
  10  21   3       55.61       56.61    117.59 o 
  11  21   3     1726.36     1698.23    318.09 o 
  12  21   3      397.48      431.09    212.57 o 
  13  21   3      882.35      789.57    202.48 o 
  14  21   3     1425.26     1146.57    393.98 o 
 -14  22   3     4716.68     5276.12    236.63 o 
 -13  22   3     1702.25     1591.40    400.53 o 
 -12  22   3     2983.09     2773.27    580.92 o 
 -11  22   3     3600.52     3830.07    632.62 o 
 -10  22   3     3312.89     2586.69    521.44 o 
  -9  22   3     1757.23     1344.49    234.87 o 
  -8  22   3      127.45      143.43     46.70 o 
  -7  22   3     5626.62     5397.08    257.19 o 
  -6  22   3     1699.90     1803.76    136.71 o 
  -5  22   3    18109.93    18059.30    552.98 o 
  -4  22   3     5896.32     6007.25    290.64 o 
  -3  22   3     9216.96     9751.38    318.97 o 
  -2  22   3      761.26      331.41    194.86 o 
  -1  22   3    37684.08    38969.07    569.13 o 
   0  22   3      546.00      772.07     88.75 o 
   1  22   3    24161.30    24858.36    249.21 o 
   2  22   3     5189.73     5047.43    278.46 o 
   3  22   3    26354.50    25307.33    432.75 o 
   4  22   3     3855.35     4163.00    213.61 o 
   5  22   3    10210.07    11115.33    405.27 o 
   6  22   3    14844.73    14197.64    446.31 o 
   7  22   3     8116.51     7614.65    427.67 o 
   8  22   3     7594.46     7369.36    323.98 o 
   9  22   3    12411.90    11393.96    558.01 o 
  10  22   3     5808.86     6050.28    332.27 o 
  11  22   3     1496.10     1548.86    339.40 o 
  12  22   3     8851.26     9410.86    291.36 o 
  13  22   3     2109.34     1953.49    368.10 o 
  14  22   3     4690.44     4841.84    278.55 o 
 -14  23   3     1876.31     1495.18    309.97 o 
 -13  23   3     2084.22     1583.58    416.44 o 
 -12  23   3     3312.77     3242.22    463.86 o 
 -11  23   3     2664.66     2676.26    430.82 o 
 -10  23   3     8989.76     9248.04    459.78 o 
  -9  23   3     5418.61     4751.68    233.21 o 
  -8  23   3    23433.94    24113.34    614.38 o 
  -7  23   3     4129.67     4711.53    376.82 o 
  -6  23   3    14808.75    14629.04    503.28 o 
  -5  23   3    12536.27    11735.42    494.47 o 
  -4  23   3    32738.69    33213.03    584.27 o 
  -3  23   3     2228.85     2231.07    131.74 o 
  -2  23   3    18447.97    18600.73    508.93 o 
  -1  23   3    12921.90    12316.81    530.71 o 
   0  23   3    18619.67    19140.23    458.14 o 
   1  23   3     3277.63     3169.45    221.32 o 
   2  23   3     9473.66     9147.62    350.07 o 
   3  23   3     1915.19     1995.79    263.94 o 
   4  23   3    16495.46    17093.93    524.99 o 
   5  23   3     1837.16     2346.15    329.87 o 
   6  23   3     2751.61     2942.34    362.11 o 
   7  23   3     6297.22     5984.37    273.86 o 
   8  23   3      880.93     1023.95    151.71 o 
   9  23   3     9376.43     9298.33    541.14 o 
  10  23   3      283.15      133.61     70.23 o 
  11  23   3     9094.21     8688.22    321.94 o 
  12  23   3       35.74      115.41     56.76 o 
  13  23   3     4576.39     4773.02    262.10 o 
 -13  24   3      881.93      681.65    246.04 o 
 -12  24   3     1292.11     1185.75    359.70 o 
 -11  24   3      719.01      663.80    131.43 o 
 -10  24   3     1365.44     1217.79    179.51 o 
  -9  24   3      142.67       97.07     90.49 o 
  -8  24   3      115.70      151.79     57.35 o 
  -7  24   3     1690.36     1413.55    227.32 o 
  -6  24   3      395.25      336.28     60.90 o 
  -5  24   3      824.12      983.12    149.73 o 
  -4  24   3      286.22      260.39     64.21 o 
  -3  24   3     1606.41     1503.86    162.69 o 
  -2  24   3      937.26     1107.21    165.71 o 
  -1  24   3     4162.52     3926.33    244.06 o 
   0  24   3     1898.30     2202.23    318.54 o 
   1  24   3       77.53      168.54     62.15 o 
   2  24   3      296.21      433.97    188.97 o 
   3  24   3     2769.52     2471.90    169.74 o 
   4  24   3       51.07       64.38     37.60 o 
   5  24   3       54.57       88.04     51.20 o 
   6  24   3       25.48       72.74     54.05 o 
   7  24   3      439.46      519.61    154.46 o 
   8  24   3     2745.13     2633.46    433.98 o 
   9  24   3      918.86      621.10    255.80 o 
  10  24   3      145.41      226.68    115.30 o 
  11  24   3      462.58      316.93    164.00 o 
  12  24   3       84.82      164.36     86.35 o 
  13  24   3     1371.34     1170.35    398.20 o 
 -13  25   3     9516.68    10029.99    419.65 o 
 -12  25   3     2752.30     2230.18    371.83 o 
 -11  25   3     8639.60     8622.95    521.44 o 
 -10  25   3     5266.55     5607.24    311.44 o 
  -9  25   3     9552.58     9574.34    492.05 o 
  -8  25   3     2124.59     2021.09    322.72 o 
  -7  25   3     2953.29     2679.79    395.74 o 
  -6  25   3     9079.23     9054.64    417.44 o 
  -5  25   3     4020.51     3978.20    360.84 o 
  -4  25   3     5053.33     5096.09    238.11 o 
  -3  25   3        3.36      444.37     76.92 o 
  -2  25   3    10412.72    11129.14    567.09 o 
  -1  25   3     3251.84     3122.83    176.89 o 
   0  25   3    10376.71    11499.02    475.16 o 
   1  25   3     1438.16     1560.04    177.57 o 
   2  25   3    15031.32    14613.02    446.66 o 
   3  25   3    15011.95    14631.96    513.72 o 
   4  25   3    13111.59    13023.86    462.00 o 
   5  25   3     8464.30     8889.85    355.77 o 
   6  25   3    11716.43    11283.42    680.50 o 
   7  25   3    19446.67    17966.79   1013.45 o 
   8  25   3    13334.09    13519.09    664.62 o 
   9  25   3    11228.35    11540.27    522.20 o 
  10  25   3     8754.62     9012.26    417.07 o 
  11  25   3     9434.39     8545.44    575.71 o 
  12  25   3     4712.09     4770.62    396.28 o 
 -12  26   3     1301.83      902.76    298.18 o 
 -11  26   3     3482.18     3270.49    201.06 o 
 -10  26   3       47.39       80.32     81.44 o 
  -9  26   3    12550.83    12700.73    606.21 o 
  -8  26   3       31.23       83.51     31.97 o 
  -7  26   3    19392.02    17496.91    850.56 o 
  -6  26   3       80.36       83.52     36.68 o 
  -5  26   3    31858.01    33033.64    881.58 o 
  -4  26   3      190.49      213.09     63.30 o 
  -3  26   3    22641.51    23514.63    803.26 o 
  -2  26   3      423.26      309.41     57.96 o 
  -1  26   3    23187.96    23877.28    474.50 o 
   0  26   3      352.87      361.72     53.91 o 
   1  26   3    12292.83    12495.97    511.57 o 
   2  26   3      273.87      285.63    183.93 o 
   3  26   3    10283.86    10463.92    412.49 o 
   4  26   3       67.06       91.41     53.66 o 
   5  26   3     2482.55     2823.93    385.59 o 
   6  26   3       45.93      153.22     64.83 o 
   7  26   3      513.77      305.95    142.85 o 
   8  26   3      663.39      408.20    332.87 o 
   9  26   3     1490.38     1479.40    260.35 o 
  10  26   3     3386.39     3233.38    452.58 o 
  11  26   3       99.65      208.92     88.72 o 
  12  26   3     5509.49     5132.01    503.28 o 
 -11  27   3     1723.71     1418.05    285.26 o 
 -10  27   3       77.89      220.54    153.82 o 
  -9  27   3      838.12      794.78    244.33 o 
  -8  27   3      939.61      856.37    264.51 o 
  -7  27   3     1534.64     1692.86    258.74 o 
  -6  27   3     5926.45     5992.90    232.44 o 
  -5  27   3      383.88      172.12    116.83 o 
  -4  27   3     1801.36     1837.56    271.00 o 
  -3  27   3        2.00       70.88     61.63 o 
  -2  27   3     8639.27     9177.85    350.81 o 
  -1  27   3       66.37      109.40     60.77 o 
   0  27   3     4504.30     4796.03    330.91 o 
   1  27   3     2877.42     2512.17    246.49 o 
   2  27   3     5674.06     5797.17    375.11 o 
   3  27   3     1486.85     1370.72    192.49 o 
   4  27   3     1466.45     1230.74    225.84 o 
   5  27   3     9120.01     8716.60    388.50 o 
   6  27   3      425.38      278.85     68.16 o 
   7  27   3     1906.36     2020.94    293.48 o 
   8  27   3       29.16       52.11     73.64 o 
   9  27   3     2677.75     2532.40    374.02 o 
  10  27   3      588.01      507.45    135.34 o 
  11  27   3     1017.08      970.28    222.17 o 
 -11  28   3     7736.65     7861.80    295.52 o 
 -10  28   3    13741.46    14743.36    441.56 o 
  -9  28   3     2204.29     2264.72    446.92 o 
  -8  28   3    10392.55    10097.16    321.55 o 
  -7  28   3     5400.48     5397.77    451.37 o 
  -6  28   3     1609.02     1608.76    295.43 o 
  -5  28   3     1010.01      875.98    154.18 o 
  -3  28   3       95.84      225.12     65.24 o 
  -2  28   3     3288.88     3543.88    265.30 o 
  -1  28   3     1048.66     1078.65    171.46 o 
   0  28   3     5474.97     5377.20    273.60 o 
   1  28   3      540.93      426.57    117.70 o 
   2  28   3    10146.01     9388.49    364.38 o 
   3  28   3     7928.05     7854.72    370.67 o 
   4  28   3    11070.85    11093.53    551.20 o 
   5  28   3    10470.81     9515.86    551.89 o 
   6  28   3     7941.54     7131.23    815.03 o 
   7  28   3    12026.04    11672.64    637.52 o 
   8  28   3    16143.09    16506.71    536.81 o 
   9  28   3    15259.50    15123.21   1069.22 o 
  10  28   3     4031.15     3882.81    462.95 o 
 -10  29   3     3527.95     3203.33    728.85 o 
  -9  29   3     1819.26     1994.97    295.80 o 
  -8  29   3     8220.16     8541.80    493.23 o 
  -7  29   3      505.47      541.14    125.11 o 
  -6  29   3    21592.11    21434.72    623.73 o 
  -5  29   3       83.42      122.86     88.09 o 
  -4  29   3    21671.16    22526.08    600.48 o 
  -3  29   3      484.15      498.02    114.37 o 
  -2  29   3    41645.23    41191.20   1546.86 o 
  -1  29   3      110.90      145.79     52.11 o 
   0  29   3    23507.52    23127.94    498.49 o 
   1  29   3     1508.33     1531.30    236.32 o 
   2  29   3    19996.53    19261.74    427.94 o 
   3  29   3     1089.50      910.55    142.17 o 
   4  29   3     4701.33     4955.15    444.81 o 
   5  29   3      570.70      362.22    119.79 o 
   6  29   3     1072.38     1084.67    220.89 o 
   7  29   3       72.28       80.35     67.28 o 
   8  29   3       34.95       91.51    149.48 o 
   9  29   3       17.31      -21.91    131.69 o 
  10  29   3      418.62      272.51    102.22 o 
  -9  30   3       12.89      196.98    216.09 o 
  -8  30   3     3811.65     3987.41    200.26 o 
  -7  30   3     3984.63     4209.72    477.19 o 
  -6  30   3     2673.35     2753.68    401.14 o 
  -5  30   3     8396.26     8014.65    260.75 o 
  -4  30   3      289.08      202.32     76.94 o 
  -3  30   3     6787.87     6835.25    201.36 o 
  -2  30   3      437.33      343.43    237.96 o 
  -1  30   3    12523.44    12492.19    531.91 o 
   0  30   3     1673.29     1720.91    330.60 o 
   1  30   3     9517.77    10084.92    380.67 o 
   2  30   3     5621.08     5450.88    239.52 o 
   3  30   3     2234.62     1950.64    218.47 o 
   4  30   3    13093.78    13170.73    886.25 o 
   5  30   3      422.84      550.85    120.21 o 
   6  30   3    10399.79     9701.85    318.35 o 
   7  30   3       90.25      187.98     99.93 o 
   8  30   3     4994.59     4466.06    412.27 o 
   9  30   3      391.45      199.87     99.35 o 
  -8  31   3      343.50      422.09    156.91 o 
  -7  31   3     8626.78     9101.35    863.27 o 
  -6  31   3       59.64      120.25     91.05 o 
  -5  31   3     5585.44     5489.99    482.77 o 
  -4  31   3     1134.17     1341.37    241.42 o 
  -2  31   3       78.11      157.32     81.07 o 
  -1  31   3     1232.16     1178.36    205.15 o 
   0  31   3      135.21      160.19     54.30 o 
   1  31   3     3919.75     3804.84    255.23 o 
   2  31   3     3893.30     3622.58    160.95 o 
   3  31   3    19107.39    18595.37    582.06 o 
   4  31   3     9836.70     9139.80    326.03 o 
   5  31   3     9233.34     9384.85    323.16 o 
   6  31   3    10888.60    10863.82    335.40 o 
   7  31   3    19719.31    20053.72    916.19 o 
   8  31   3    11476.45    11152.41    409.93 o 
  -7  32   3    12176.47    12011.96    570.02 o 
  -6  32   3     1411.11     1716.26    653.36 o 
  -5  32   3    18114.56    19279.85    955.22 o 
  -4  32   3       26.59       78.52     68.29 o 
  -3  32   3    27069.63    29495.32    970.02 o 
  -2  32   3       73.96      146.84     79.68 o 
  -1  32   3    33799.38    35266.79    968.92 o 
   0  32   3      757.99      650.71    106.59 o 
   1  32   3    25564.12    26488.71    860.66 o 
   2  32   3     1812.75     1749.50    214.54 o 
   3  32   3    11742.01    11657.31    643.74 o 
   4  32   3     2857.01     2742.98    369.20 o 
   5  32   3     1486.72     1343.50    368.02 o 
   6  32   3     3385.86     3094.56    271.11 o 
   7  32   3       63.06       88.87     86.05 o 
  -6  33   3     6848.27     7103.38    375.25 o 
  -5  33   3      121.35       70.89    123.99 o 
  -4  33   3    10780.58    10979.92    694.54 o 
  -3  33   3      203.70      460.51    169.40 o 
  -2  33   3    11092.30    10971.64    316.28 o 
  -1  33   3     1684.83     1776.66    293.72 o 
   0  33   3    19988.40    21839.30    748.71 o 
   1  33   3     4535.94     4422.21    181.21 o 
   2  33   3     3386.14     3198.19    367.54 o 
   3  33   3     9383.11     8842.19    374.36 o 
   4  33   3     1075.77      880.77    226.05 o 
   5  33   3     7324.33     7345.76    314.45 o 
  -4  34   3     2303.87     2822.42    511.89 o 
  -3  34   3     1379.79     1113.98    496.52 o 
  -2  34   3      710.86      978.98    447.15 o 
  -1  34   3       28.93      133.46    131.07 o 
   0  34   3     2199.55     2324.35    536.78 o 
   1  34   3       59.21       82.12     63.33 o 
   2  34   3    13638.20    13538.90    496.55 o 
   3  34   3     2257.96     1971.59    136.23 o 
   4  34   3    13198.19    12594.92    429.88 o 
 -18   0   4    24911.44    29252.59   1152.69 o 
 -17   0   4     3094.74     3088.07    668.33 o 
 -16   0   4    48694.62    52703.45    883.92 o 
 -15   0   4    12744.02    13794.01    952.97 o 
 -14   0   4    59567.64    66076.20   2215.41 o 
 -13   0   4    14818.76    15585.65    867.08 o 
 -12   0   4    40103.48    41815.35   1617.11 o 
 -11   0   4    43310.01    45337.87    974.10 o 
 -10   0   4    16662.83    16989.05    598.68 o 
  -9   0   4    10654.32    11010.29    760.21 o 
  -8   0   4     4160.71     4887.52    750.67 o 
  -7   0   4       96.84      360.05    155.55 o 
  -6   0   4     7686.36     5981.59    292.75 o 
  -5   0   4        9.29     3405.81    155.48 o 
  -4   0   4   127270.27   114630.52   1449.47 o 
  -3   0   4    46480.07    56980.19   2624.84 o 
  -2   0   4   103861.12   112199.05   1078.85 o 
  -1   0   4   113286.53   113814.23   3085.37 o 
   0   0   4    61119.64    64454.25    860.71 o 
   1   0   4   195481.91   209705.48   3867.18 o 
   2   0   4    13262.76    17297.46    332.46 o 
   3   0   4   307299.38   295028.88    983.66 o 
   4   0   4     6147.87     9009.46    330.40 o 
   6   0   4     8945.49     7001.88    328.23 o 
   7   0   4   167927.92   161020.19   2039.69 o 
   8   0   4    42074.87    44061.68    845.75 o 
   9   0   4    59989.71    63342.29    997.28 o 
  10   0   4     4917.51     4719.29    453.90 o 
  11   0   4    32320.25    30339.14    904.56 o 
  12   0   4    33370.82    31974.78   1011.54 o 
  13   0   4     7260.61     7424.91    693.62 o 
  14   0   4     1283.19     1368.08    367.33 o 
  15   0   4      280.29      219.45    167.65 o 
  16   0   4      954.04     1191.88    583.84 o 
  17   0   4      982.37      771.15    239.84 o 
  18   0   4     4968.40     5367.62    558.64 o 
 -18   1   4      152.77      243.58    151.53 o 
 -17   1   4     2161.39     2074.28    511.37 o 
 -16   1   4     1933.16     2248.94    534.77 o 
 -15   1   4     4713.54     4838.35    490.22 o 
 -14   1   4    12311.54    12189.16    605.47 o 
 -13   1   4     3459.22     3606.93    359.46 o 
 -12   1   4    41803.22    39491.72    562.97 o 
 -11   1   4     1575.04     1772.74    249.28 o 
 -10   1   4    26212.07    25527.79    489.57 o 
  -9   1   4    22428.75    21293.46    443.22 o 
  -8   1   4    49322.79    50763.79    637.17 o 
  -7   1   4    81438.77    76887.47   1364.48 o 
  -6   1   4    44128.87    45204.54    649.14 o 
  -5   1   4   170592.80   165704.67   1659.53 o 
  -4   1   4    30681.68    31625.87    404.79 o 
  -3   1   4   155288.50   156032.84   1370.27 o 
  -2   1   4     1163.79     2635.40    312.55 o 
  -1   1   4   105678.54   104044.04   1069.53 o 
   0   1   4    12033.60    10904.19    229.42 o 
   1   1   4    53029.20    54681.62    486.51 o 
   2   1   4    43497.11    43255.41    378.71 o 
   3   1   4    16581.92    18212.03    300.99 o 
   4   1   4   116285.67   118196.20   1077.81 o 
   5   1   4      378.40     5305.92    309.64 o 
   6   1   4    43156.60    43125.23    655.90 o 
   7   1   4    29579.44    29702.38    531.21 o 
   8   1   4     5056.32     5568.84    253.36 o 
   9   1   4    49248.37    48953.67    802.89 o 
  10   1   4      232.05      429.75    100.76 o 
  11   1   4    68481.09    64702.45   1414.00 o 
  12   1   4      730.84      710.84    277.53 o 
  13   1   4    53510.48    53605.77   1295.69 o 
  14   1   4    15312.24    15171.24    720.45 o 
  15   1   4    28783.21    30293.04    870.91 o 
  16   1   4    15232.74    15576.22    767.23 o 
  17   1   4     3201.13     2590.68    623.80 o 
  18   1   4    13272.09    13259.86    566.92 o 
 -18   2   4     1332.06     1212.76    453.68 o 
 -17   2   4       67.97      150.41     91.52 o 
 -16   2   4      573.90      857.86    255.29 o 
 -15   2   4     7234.69     7422.34    438.47 o 
 -14   2   4     2345.41     2530.00    495.59 o 
 -13   2   4    34584.12    34897.23    854.46 o 
 -12   2   4     1268.05     1038.53    184.36 o 
 -11   2   4    52830.27    51778.86    804.78 o 
 -10   2   4    24032.15    25390.07    581.52 o 
  -9   2   4    63698.44    61285.54    675.43 o 
  -8   2   4    52766.51    52904.02    695.05 o 
  -7   2   4    92250.72    92084.57    848.90 o 
  -6   2   4   118980.13   122598.15   1290.31 o 
  -5   2   4    83242.15    90321.98    922.65 o 
  -4   2   4   195125.84   194065.39   2682.94 o 
  -3   2   4     4622.58     6568.76    283.36 o 
  -2   2   4   110877.38   107964.73    812.34 o 
  -1   2   4    12749.07    13665.45    281.61 o 
   0   2   4    15905.20    14505.01    342.39 o 
   1   2   4    49728.92    50299.51    460.12 o 
   2   2   4    32598.43    37480.88    463.17 o 
   3   2   4   106385.68   106527.34    963.04 o 
   4   2   4     9469.62    13341.69    250.85 o 
   5   2   4    75056.86    75385.90    926.56 o 
   6   2   4     8785.57    11507.53    356.50 o 
   7   2   4     5005.52     7028.75    590.29 o 
   8   2   4    30859.71    30845.61    787.35 o 
   9   2   4      802.64      676.87    134.72 o 
  10   2   4    46443.21    45507.88    550.99 o 
  11   2   4     7596.56     6965.89    606.10 o 
  12   2   4    47699.25    47904.01   1788.49 o 
  13   2   4     9466.02     9073.80    580.11 o 
  14   2   4    44030.55    41435.42   1157.02 o 
  15   2   4    14804.13    15582.87    784.21 o 
  16   2   4     8871.43    10030.92    554.88 o 
  17   2   4    11613.74    10337.32    692.65 o 
  18   2   4     2169.52     1894.02    455.35 o 
 -18   3   4        4.08       78.66     69.37 o 
 -17   3   4    28142.95    30542.38   1023.02 o 
 -16   3   4     3782.22     3823.39    567.56 o 
 -15   3   4    38179.01    39963.23   1081.95 o 
 -14   3   4     9327.45    10029.18    891.51 o 
 -13   3   4    46367.34    47582.52   1060.73 o 
 -12   3   4    21154.91    20808.68    715.48 o 
 -11   3   4    11185.71    11712.30    349.25 o 
 -10   3   4    36123.24    37233.18    455.07 o 
  -9   3   4     1741.98     1521.83    176.03 o 
  -8   3   4     9058.03    10051.32    380.40 o 
  -7   3   4      121.90      190.85     66.79 o 
  -6   3   4     5111.28     6955.34    449.76 o 
  -5   3   4    32351.81    32386.92    423.00 o 
  -4   3   4     3909.60     8668.27    367.49 o 
  -3   3   4    68003.28    64042.60    746.68 o 
  -2   3   4    46737.47    48969.20    807.32 o 
  -1   3   4    14453.30    13341.25    281.39 o 
   0   3   4   323539.25   333143.84    715.78 o 
   1   3   4     9410.09     8851.51    195.80 o 
   2   3   4   210184.17   202763.23   2515.76 o 
   3   3   4     3013.56     4161.11    122.75 o 
   4   3   4   268840.28   265052.75    902.96 o 
   5   3   4      247.40      941.80    169.05 o 
   6   3   4   232246.06   226392.36   2362.99 o 
   7   3   4    20717.70    22734.60    403.87 o 
   8   3   4    97004.91    99039.45   1409.95 o 
   9   3   4    10999.12    12315.49    422.36 o 
  10   3   4    44911.70    42058.93    630.77 o 
  11   3   4    17467.16    17070.93    528.39 o 
  12   3   4     7664.11     8157.43    471.50 o 
  13   3   4    13899.68    14320.35    764.02 o 
  14   3   4     1090.68     1180.78    258.10 o 
  15   3   4       86.60      160.36     89.00 o 
  16   3   4      429.07      423.44    215.71 o 
  17   3   4      371.54      468.52    161.98 o 
  18   3   4      667.40      594.05    169.48 o 
 -18   4   4     1145.30     1090.15    318.19 o 
 -17   4   4     1321.02     1012.70    320.59 o 
 -16   4   4     2415.17     2234.86    554.96 o 
 -15   4   4     1071.44     1197.79    323.49 o 
 -14   4   4     2456.95     2554.18    484.59 o 
 -13   4   4    28436.79    27670.27   1079.56 o 
 -12   4   4     4085.30     3586.58    337.83 o 
 -11   4   4     9488.06     8486.94    259.99 o 
 -10   4   4     5036.25     5215.91    282.97 o 
  -9   4   4    24121.95    22113.85    431.37 o 
  -8   4   4    18489.69    16695.16    591.78 o 
  -7   4   4    37367.89    37952.94    432.73 o 
  -6   4   4    94450.57    96870.44    739.59 o 
  -5   4   4    21286.28    20545.42    376.01 o 
  -4   4   4   122676.23   125109.38   1464.37 o 
  -3   4   4    18009.43    19436.73    376.12 o 
  -2   4   4   184013.28   189223.45   3805.89 o 
  -1   4   4     9799.20     8727.95    426.82 o 
   0   4   4   116744.61   114720.76    957.57 o 
   1   4   4     1636.19     2074.30    102.32 o 
   2   4   4    42890.32    46233.98    576.50 o 
   3   4   4    64913.13    65280.00    612.93 o 
   4   4   4     5095.56     8143.30    209.42 o 
   5   4   4    35554.34    32896.92    473.57 o 
   6   4   4    21435.52    23182.12    423.00 o 
   7   4   4    27885.68    28510.51    502.30 o 
   8   4   4    48174.98    46194.57    619.73 o 
   9   4   4     4254.75     4389.70    321.53 o 
  10   4   4    78125.76    75876.20   1308.68 o 
  11   4   4       36.37      144.34     86.85 o 
  12   4   4    33914.36    34122.57    745.23 o 
  13   4   4     7542.02     7008.74   1324.67 o 
  14   4   4    39168.45    38095.16   1430.08 o 
  15   4   4    16255.51    15358.85    805.34 o 
  16   4   4     7933.83     7603.13    904.43 o 
  17   4   4    15702.26    15175.86    759.10 o 
 -18   5   4      161.35      157.50    121.81 o 
 -17   5   4      736.51      701.96    190.65 o 
 -16   5   4     3744.86     3351.77    342.71 o 
 -15   5   4     4222.75     4859.95    295.40 o 
 -14   5   4    17452.16    17899.47    973.04 o 
 -13   5   4      346.23      691.05    135.54 o 
 -12   5   4    36491.45    36784.92   1350.56 o 
 -11   5   4     1649.26     1371.50    245.82 o 
 -10   5   4    49698.29    51792.52    883.23 o 
  -9   5   4    30824.40    30157.02    374.01 o 
  -8   5   4    32691.53    31041.51    542.68 o 
  -7   5   4    87328.48    86090.51    818.77 o 
  -6   5   4    51693.21    50882.68    985.67 o 
  -5   5   4   140188.42   141752.28   1541.41 o 
  -4   5   4     9818.52    10421.37    204.83 o 
  -3   5   4   179026.23   177999.97   1558.56 o 
  -2   5   4     1130.02     1354.47     93.64 o 
  -1   5   4    40847.46    41841.59    515.93 o 
   0   5   4     9440.49    10593.98    195.58 o 
   1   5   4    49919.77    49630.95    510.25 o 
   2   5   4    26921.32    26432.37    707.11 o 
   3   5   4     1852.60     5718.71    315.20 o 
   4   5   4    51746.35    51941.48    523.50 o 
   5   5   4     2730.57     4887.11    369.47 o 
   6   5   4    21211.51    23451.05    433.85 o 
   7   5   4    19385.26    22430.13    601.77 o 
   8   5   4       43.39      257.12     98.69 o 
   9   5   4    27954.29    27321.25    367.34 o 
  10   5   4      122.90      190.05     85.45 o 
  11   5   4    22202.52    21433.54    654.07 o 
  12   5   4     2178.09     2556.54    395.87 o 
  13   5   4    29815.92    30777.98   1155.34 o 
  14   5   4     5394.73     5436.72    631.71 o 
  15   5   4     6759.38     6287.11    555.02 o 
  16   5   4    13002.55    12930.83    679.10 o 
  17   5   4     4438.02     4579.35    401.83 o 
 -18   6   4    15987.12    15928.23    541.83 o 
 -17   6   4       87.92      193.39    106.31 o 
 -16   6   4    33380.61    34557.33   1033.69 o 
 -15   6   4     1627.04     1665.58    434.92 o 
 -14   6   4    26242.85    27093.37    946.71 o 
 -13   6   4     1703.37     1400.86    253.09 o 
 -12   6   4    27838.32    27361.94    722.25 o 
 -11   6   4    22599.94    23235.75    405.84 o 
 -10   6   4    11025.58    11711.70    285.06 o 
  -9   6   4    11099.03    10772.20    342.63 o 
  -8   6   4      270.38      323.35     65.64 o 
  -7   6   4     4721.79     8672.02    840.09 o 
  -6   6   4      791.57      682.01     93.10 o 
  -4   6   4    10042.25     9923.40    196.24 o 
  -3   6   4    16644.28    21675.76    574.17 o 
  -2   6   4    16873.22    18539.85    462.30 o 
  -1   6   4    50838.41    51881.15    817.54 o 
   0   6   4    36148.48    37404.17    607.36 o 
   2   6   4     3905.65     4586.48    111.11 o 
   3   6   4   214739.55   217400.27   1090.12 o 
   4   6   4       19.55      285.07     84.61 o 
   5   6   4   201126.41   204308.67   1631.68 o 
   6   6   4     4314.15     3885.55    191.41 o 
   7   6   4   130258.77   129431.35   1285.91 o 
   8   6   4     6548.06     5793.30    320.07 o 
   9   6   4    47151.59    46059.59    661.02 o 
  10   6   4     9787.70     9310.72    270.29 o 
  11   6   4    24829.96    24413.01    659.10 o 
  12   6   4    16597.47    15253.34    662.15 o 
  13   6   4      883.23     1167.95    249.79 o 
  14   6   4     1071.53     1295.85    295.73 o 
  15   6   4      100.07      194.41    118.91 o 
  16   6   4       16.78        2.46    107.61 o 
  17   6   4      407.28      395.95    115.35 o 
 -17   7   4      101.04      121.78     85.82 o 
 -16   7   4        9.68      112.29    110.14 o 
 -15   7   4      123.94      212.92    110.46 o 
 -14   7   4     3491.16     3141.64    277.30 o 
 -13   7   4     2216.66     2173.64    355.14 o 
 -12   7   4     9830.97     9588.43    375.58 o 
 -11   7   4     2923.95     2816.33    332.63 o 
 -10   7   4    23154.05    22986.35    465.09 o 
  -9   7   4    12265.74    11514.73    315.39 o 
  -8   7   4    34551.69    33224.18    568.89 o 
  -7   7   4    28809.08    28475.40    423.20 o 
  -6   7   4    15368.24    14381.77    327.78 o 
  -5   7   4    40277.14    39719.52    537.18 o 
  -4   7   4      896.57     1178.75     94.38 o 
  -3   7   4    57462.69    53560.29    499.89 o 
  -2   7   4     8102.72     9245.49    355.97 o 
  -1   7   4   117096.37   119827.09   4288.15 o 
   0   7   4       15.60      210.44     38.54 o 
   1   7   4    19031.05    21977.45    599.28 o 
   2   7   4    37461.75    35331.38    451.38 o 
   3   7   4    27601.90    26719.80    486.72 o 
   4   7   4     7001.92     6659.84    221.79 o 
   5   7   4     1957.51     2826.14    168.40 o 
   6   7   4     8031.68     7386.92    217.17 o 
   7   7   4     4496.42     4963.24    340.80 o 
   8   7   4      679.82      688.35    211.15 o 
   9   7   4    32638.13    32190.82    447.26 o 
  10   7   4     1407.87     1313.49    171.13 o 
  11   7   4    23139.22    23533.87    384.82 o 
  12   7   4     6387.86     6445.75    535.81 o 
  13   7   4    14736.61    14836.06    663.78 o 
  14   7   4     9445.84     9320.23    729.17 o 
  15   7   4    19096.83    19541.32    927.02 o 
  16   7   4    11131.09    11027.39    581.10 o 
  17   7   4     1660.34     1337.93    404.38 o 
 -17   8   4        3.32      188.27    118.56 o 
 -16   8   4       11.61      130.74    100.54 o 
 -15   8   4     4794.08     5171.82    260.13 o 
 -14   8   4      388.31      712.72    145.08 o 
 -13   8   4     2757.97     2994.62    472.59 o 
 -12   8   4     4729.15     4210.57    483.61 o 
 -11   8   4    29513.37    29639.34    705.54 o 
 -10   8   4     2907.37     3012.91    232.04 o 
  -9   8   4    25352.33    24563.38    459.79 o 
  -8   8   4    14435.71    13854.16    215.74 o 
  -7   8   4    40880.77    40829.09    508.41 o 
  -6   8   4    35289.35    33726.00    552.61 o 
  -5   8   4    17124.28    18398.10    330.58 o 
  -4   8   4    80895.83    81733.58    801.96 o 
  -3   8   4     7251.02     8354.38    163.66 o 
  -2   8   4    58835.52    49417.74    508.69 o 
  -1   8   4     4606.49     4793.02    447.58 o 
   0   8   4    24529.69    24174.12   1065.26 o 
   1   8   4     1576.20     1608.88     94.62 o 
   2   8   4     7536.35     8183.44    199.51 o 
   3   8   4      335.69      364.87     58.30 o 
   4   8   4       78.38     2043.55    206.46 o 
   5   8   4    10283.56    10780.04    331.00 o 
   6   8   4    12369.98    14337.36    336.04 o 
   7   8   4      385.61      635.25    411.48 o 
   8   8   4    23534.91    22414.95    591.96 o 
   9   8   4      600.55      646.81     95.40 o 
  10   8   4    14186.72    13899.72    348.42 o 
  11   8   4     4077.15     4157.55    534.04 o 
  12   8   4    25393.96    24492.06   1316.01 o 
  13   8   4     1258.44     1394.18    345.70 o 
  14   8   4     3991.47     3913.20    613.43 o 
  15   8   4     6411.78     6611.83    308.90 o 
  16   8   4     6900.00     6487.50    457.28 o 
  17   8   4     3590.44     3413.70    364.67 o 
 -17   9   4    21257.39    21638.94    704.39 o 
 -16   9   4      406.14      461.27    115.59 o 
 -15   9   4    13904.57    14004.95    453.34 o 
 -14   9   4      446.59      417.34     92.25 o 
 -13   9   4    25815.17    23740.21    519.35 o 
 -12   9   4      549.65      484.93    114.83 o 
 -11   9   4    22304.46    21383.45    700.31 o 
 -10   9   4        3.51      134.31     63.97 o 
  -9   9   4     7520.77     7019.79    215.29 o 
  -8   9   4        5.22      -21.25     68.27 o 
  -7   9   4     5023.12     4560.50    166.68 o 
  -6   9   4    15007.57    16483.57    515.49 o 
  -5   9   4       34.66      239.69     44.58 o 
  -4   9   4    11747.87    13531.31    363.67 o 
  -3   9   4     2016.67     2067.50     48.35 o 
  -2   9   4    62389.86    65882.64   1211.20 o 
  -1   9   4     7123.57     6603.26    380.49 o 
   0   9   4    85940.70    92232.80   1680.08 o 
   1   9   4     2927.79     3614.23     95.21 o 
   2   9   4   150057.44   157416.00   3511.06 o 
   3   9   4     1777.34     2096.76    120.58 o 
   4   9   4    84147.70    83778.82    709.49 o 
   5   9   4     9233.95     9937.72    243.65 o 
   6   9   4    73216.56    67241.95   1301.08 o 
   7   9   4     1080.49      977.26    126.07 o 
   8   9   4    79858.48    78688.79    860.71 o 
   9   9   4     4699.32     4757.05    355.60 o 
  10   9   4    29335.61    27563.58   1286.28 o 
  11   9   4     2169.79     2407.82    320.51 o 
  12   9   4     9030.96     8734.53    648.40 o 
  13   9   4     1554.72     1362.90    325.73 o 
  14   9   4      318.25      542.02    126.80 o 
  15   9   4     1978.16     1703.77    447.56 o 
  16   9   4     1785.89     1851.33    515.19 o 
  17   9   4     2402.80     1964.46    377.90 o 
 -17  10   4        5.39      182.12     97.89 o 
 -16  10   4     1431.83     1380.11    291.38 o 
 -15  10   4      287.60      400.28    129.48 o 
 -14  10   4      994.42      918.72    192.30 o 
 -13  10   4     4414.77     3530.42    422.53 o 
 -12  10   4     7174.27     6262.39    392.69 o 
 -11  10   4     3850.32     3766.29    301.88 o 
 -10  10   4     4050.56     4168.14    250.05 o 
  -9  10   4    13972.12    13233.46    294.01 o 
  -8  10   4    22622.28    24336.68    441.35 o 
  -7  10   4    11477.28    11182.90    291.03 o 
  -6  10   4    21593.99    21936.36    599.16 o 
  -5  10   4      559.35      831.53     88.33 o 
  -4  10   4    14353.58    13975.51    247.44 o 
  -3  10   4     1272.18     1403.16     47.98 o 
  -2  10   4    33825.30    34370.71   1200.98 o 
  -1  10   4      525.51      754.61    131.78 o 
   0  10   4    27267.56    31610.05   1055.70 o 
   1  10   4       32.36       97.42     22.69 o 
   2  10   4     5653.73     5999.72    213.77 o 
   3  10   4     2347.76     2930.19    104.78 o 
   4  10   4     2157.64     2142.15    214.23 o 
   5  10   4      530.64      431.78     84.81 o 
   6  10   4      511.72     1134.84    177.67 o 
   7  10   4     3401.30     2943.05    224.61 o 
   8  10   4     6561.21     5943.59    469.62 o 
   9  10   4       56.19      105.99     87.57 o 
  10  10   4     5626.27     5141.49    558.12 o 
  11  10   4     5906.65     5275.17    352.41 o 
  12  10   4       45.48      225.19    109.12 o 
  13  10   4     3522.85     2741.78    576.10 o 
  14  10   4     1256.69     1336.17    334.22 o 
  15  10   4     5536.14     5469.07    517.43 o 
  16  10   4     1935.35     1934.51    393.34 o 
  17  10   4     2867.96     2050.96    538.44 o 
 -17  11   4      529.95      656.62    159.93 o 
 -16  11   4       46.40       89.91     64.69 o 
 -15  11   4     5055.76     5627.26    372.34 o 
 -14  11   4       32.08      128.43     86.97 o 
 -13  11   4     8947.21     8739.97    408.49 o 
 -12  11   4       37.16      171.06     79.78 o 
 -11  11   4     5367.36     5527.30    286.89 o 
 -10  11   4     9664.62     9087.00    365.55 o 
  -9  11   4     4630.83     3675.07    302.86 o 
  -8  11   4     6922.38     6463.04    180.44 o 
  -7  11   4     6277.75     6715.54    202.29 o 
  -6  11   4     4640.53     5205.51    174.67 o 
  -5  11   4     2868.48     3435.63    145.11 o 
  -4  11   4      116.09      129.94     35.78 o 
  -3  11   4     9048.68     8494.11    295.62 o 
  -2  11   4     8585.74     7836.34    380.27 o 
  -1  11   4     7140.87     6916.00    329.05 o 
   0  11   4      663.77      724.82    115.30 o 
   1  11   4    29406.79    32550.01    965.11 o 
   2  11   4     2219.33     2722.47    132.35 o 
   3  11   4       12.07      219.88     67.92 o 
   4  11   4     4875.50     4753.21    154.01 o 
   5  11   4      177.17      335.81     46.67 o 
   6  11   4     4356.66     3802.34    231.83 o 
   7  11   4     4874.15     4488.12    200.88 o 
   8  11   4      368.60      470.82     77.25 o 
   9  11   4     3867.55     4311.62    427.86 o 
  10  11   4     3012.47     2678.57    275.95 o 
  11  11   4     4032.91     4057.38    671.18 o 
  12  11   4     5693.90     5650.90    482.68 o 
  13  11   4     3742.73     3858.81    691.56 o 
  14  11   4     4521.50     4805.55    456.09 o 
  15  11   4     1711.85     1698.69    393.97 o 
  16  11   4     1860.26     1650.49    372.94 o 
  17  11   4     4138.60     4948.74    991.68 o 
 -17  12   4      175.55      179.70     94.20 o 
 -16  12   4     8991.71     9454.23    351.33 o 
 -15  12   4      117.17      271.08    137.94 o 
 -14  12   4     2179.58     2284.61    450.77 o 
 -13  12   4      653.36      678.46    197.73 o 
 -12  12   4    12015.89    11143.68    755.54 o 
 -11  12   4     3686.21     3190.78    324.89 o 
 -10  12   4     6222.50     7021.38    377.31 o 
  -9  12   4      138.85      168.36     71.41 o 
  -8  12   4    13151.05    12352.79    279.61 o 
  -7  12   4    24607.37    26132.08    511.91 o 
  -6  12   4    11798.64    11759.04    288.57 o 
  -5  12   4    25924.81    25697.19    433.74 o 
  -4  12   4    28944.32    28117.53    407.61 o 
  -3  12   4    44188.86    44169.11    501.98 o 
  -2  12   4    18263.50    15987.00   1210.84 o 
  -1  12   4    40764.52    40178.60    902.61 o 
   0  12   4      587.45      411.02     50.82 o 
   1  12   4    58379.35    57626.77    745.30 o 
   2  12   4     8924.01     9190.32    284.99 o 
   3  12   4    50671.55    49568.36    492.93 o 
   4  12   4     2574.80     3212.65    206.65 o 
   5  12   4     2891.90     3245.52    236.90 o 
   6  12   4     1319.98     1538.37    196.71 o 
   7  12   4    27211.87    27174.58    584.37 o 
   8  12   4     2340.39     2395.90    323.36 o 
   9  12   4     9732.58     8414.08    281.79 o 
  10  12   4       64.51      194.31     67.83 o 
  11  12   4    12136.85    11791.34    613.65 o 
  12  12   4     6764.75     7037.93    522.78 o 
  13  12   4      725.95      778.55    156.23 o 
  14  12   4     7803.48     8015.61    892.87 o 
  15  12   4     7224.02     7503.37    537.96 o 
  16  12   4     5704.79     5569.40    443.90 o 
 -16  13   4       51.31      157.04    110.40 o 
 -15  13   4     3297.31     3742.08    426.43 o 
 -14  13   4       90.60      241.95    114.69 o 
 -13  13   4     6806.50     6243.35    647.00 o 
 -12  13   4       72.32       76.74     70.12 o 
 -11  13   4     9081.30     8893.09    473.24 o 
 -10  13   4      160.97      157.46     49.88 o 
  -9  13   4      259.92      272.11     50.57 o 
  -8  13   4     1644.46     1583.32    218.68 o 
  -7  13   4    12823.60    12905.08    302.22 o 
  -6  13   4       31.61      326.57    263.34 o 
  -5  13   4     1739.30     1653.55    115.50 o 
  -4  13   4     2893.65     3235.77    161.91 o 
  -3  13   4     1111.38     1167.07     79.26 o 
  -2  13   4     5943.32     5858.37    215.22 o 
  -1  13   4       36.64      214.26     51.60 o 
   0  13   4     7446.91     8085.22    213.15 o 
   1  13   4     2723.57     2674.17    116.46 o 
   2  13   4    29227.32    27572.26    469.06 o 
   3  13   4    15499.53    14105.16    266.94 o 
   4  13   4    19014.00    18560.46    379.38 o 
   5  13   4     3277.30     3536.17    225.15 o 
   6  13   4    37342.56    36029.50    434.45 o 
   7  13   4     4755.97     4906.21    247.45 o 
   8  13   4     3385.20     3266.76    342.61 o 
   9  13   4      148.47      174.98     85.69 o 
  10  13   4     6845.61     6061.13    412.72 o 
  11  13   4      298.44      402.63    127.55 o 
  12  13   4     4629.23     5343.24    776.77 o 
  13  13   4     2395.32     2356.66    511.18 o 
  14  13   4      197.25      295.54    161.65 o 
  15  13   4        0.34       32.62    111.45 o 
  16  13   4     1131.05      906.39    332.89 o 
 -16  14   4     2224.63     2011.27    489.95 o 
 -15  14   4      290.88      294.08     79.35 o 
 -14  14   4    16675.48    17920.81    777.37 o 
 -13  14   4     3730.39     3322.65    657.59 o 
 -12  14   4     6711.40     7024.38    686.73 o 
 -11  14   4     2085.73     2171.34    305.37 o 
 -10  14   4     3681.78     3534.19    419.68 o 
  -9  14   4       90.16      216.67     87.92 o 
  -8  14   4      773.81      676.10    125.82 o 
  -7  14   4     1789.04     1556.53    157.08 o 
  -6  14   4      989.85      814.40    104.48 o 
  -5  14   4      337.50      549.89    205.11 o 
  -4  14   4     2722.63     2536.75    152.21 o 
  -3  14   4      459.12      904.88     96.20 o 
  -2  14   4       23.21      195.20     35.83 o 
  -1  14   4     9819.64    10198.82    660.56 o 
   0  14   4     1916.28     1326.45     77.81 o 
   1  14   4    24943.48    22579.04    323.61 o 
   2  14   4       77.20      149.55     31.08 o 
   3  14   4    25465.08    23382.71    406.71 o 
   4  14   4      893.11      946.22    113.61 o 
   5  14   4    42121.90    41658.07    704.32 o 
   6  14   4      146.51      215.49     61.16 o 
   7  14   4     1019.62     1183.42    184.37 o 
   8  14   4     1420.66     1378.92    166.58 o 
   9  14   4     7883.06     8274.79    420.23 o 
  10  14   4       22.47       58.13     60.60 o 
  11  14   4     2923.82     2737.63    516.68 o 
  12  14   4     2700.09     2596.96    503.07 o 
  13  14   4     4764.29     5048.73    387.46 o 
  14  14   4     1141.60      994.65    241.93 o 
  15  14   4      545.94      354.51    141.62 o 
  16  14   4       93.42       61.85     84.78 o 
 -16  15   4      246.45      406.20    167.26 o 
 -15  15   4     1199.46     1399.60    332.30 o 
 -14  15   4     2303.13     2256.77    441.74 o 
 -13  15   4     1644.06     1757.74    224.90 o 
 -12  15   4     6705.70     6796.57    504.97 o 
 -11  15   4     8233.59     7928.92    356.50 o 
 -10  15   4    15644.66    15736.52    500.82 o 
  -9  15   4     8677.13     8671.73    335.58 o 
  -8  15   4    21932.07    19384.25   1404.18 o 
  -7  15   4    23074.22    23838.37    437.42 o 
  -6  15   4    33138.75    33537.89    381.57 o 
  -5  15   4    41275.72    42319.62    457.50 o 
  -4  15   4    42848.79    42726.27    841.78 o 
  -3  15   4    49549.29    49198.32   1482.38 o 
  -2  15   4    22828.97    23661.95    398.84 o 
  -1  15   4    13889.09    14334.56    332.93 o 
   0  15   4    18246.67    19079.24    279.56 o 
   1  15   4    14816.93    15551.58    450.93 o 
   2  15   4     6454.32     7147.97    238.57 o 
   3  15   4    13998.70    13777.97    365.43 o 
   4  15   4      135.16     1560.81    462.02 o 
   5  15   4       44.58     1295.63    373.34 o 
   6  15   4     1084.09     1526.86    213.21 o 
   7  15   4     3595.79     4235.94    334.40 o 
   8  15   4     1312.27     1383.75    259.25 o 
   9  15   4     6774.37     5714.65    662.08 o 
  10  15   4     9524.19     8988.60    542.42 o 
  11  15   4    12332.09    12531.30   1299.51 o 
  12  15   4     2607.59     2804.64    679.59 o 
  13  15   4    23399.69    24294.28    691.20 o 
  14  15   4     9215.91     9772.09    583.15 o 
  15  15   4    15293.38    16020.70   1478.10 o 
  16  15   4     8939.01     8992.41    402.14 o 
 -16  16   4     9367.47     9938.74    328.34 o 
 -15  16   4     1106.34     1227.28    241.60 o 
 -14  16   4     8533.58     8564.88    783.77 o 
 -13  16   4     1556.53     1309.03    224.79 o 
 -12  16   4    11874.18    11737.06    496.15 o 
 -11  16   4     2510.51     2583.18    319.80 o 
 -10  16   4     1174.51     1166.16    225.28 o 
  -9  16   4      201.44      287.78     58.15 o 
  -8  16   4      204.65      274.42     61.84 o 
  -7  16   4       83.69      116.79    126.46 o 
  -6  16   4     3939.72     3841.37    182.96 o 
  -5  16   4     1924.59     1633.90    133.46 o 
  -4  16   4    12028.82    11552.35    424.40 o 
  -3  16   4     5939.77     7073.95    220.42 o 
  -2  16   4    10686.92    10357.67    259.78 o 
  -1  16   4     7180.66     8406.15    163.49 o 
   0  16   4     6168.54     5939.80    270.46 o 
   1  16   4    20789.65    20566.61    542.20 o 
   2  16   4      422.80      763.03     91.62 o 
   3  16   4    37940.71    34716.44    425.02 o 
   4  16   4     4201.51     4006.06    162.32 o 
   5  16   4    30474.96    32445.27    527.47 o 
   6  16   4     5364.72     4974.10    350.25 o 
   7  16   4    34324.50    31694.89    495.95 o 
   8  16   4     1575.31     1494.71    231.59 o 
   9  16   4     4024.54     3987.95    474.86 o 
  10  16   4     2584.30     2484.35    348.51 o 
  11  16   4    10435.50    10809.05    524.86 o 
  12  16   4     3217.85     3235.50    541.12 o 
  13  16   4       48.92      268.05     94.77 o 
  14  16   4      652.97      539.25    162.27 o 
  15  16   4       94.08      155.75     90.14 o 
 -15  17   4    14860.91    15044.26    465.67 o 
 -14  17   4     1538.06     1593.33    342.12 o 
 -13  17   4    19231.73    20573.60    585.08 o 
 -12  17   4     5646.37     5721.80    398.41 o 
 -11  17   4     3552.44     3214.70    168.78 o 
 -10  17   4     1961.20     1836.36    356.95 o 
  -9  17   4     4371.20     4435.91    303.32 o 
  -8  17   4      108.50      166.31    109.03 o 
  -7  17   4     6019.03     6236.55    310.41 o 
  -6  17   4     3165.69     2984.22    205.88 o 
  -5  17   4      242.31      185.55     99.89 o 
  -4  17   4     4129.00     4010.74    256.46 o 
  -3  17   4    23112.96    22696.94    388.39 o 
  -2  17   4     8500.19     8257.10    226.61 o 
  -1  17   4     4127.94     3896.50    135.48 o 
   0  17   4    36718.58    39429.80    435.18 o 
   1  17   4     1234.46     1678.44    144.07 o 
   2  17   4    22178.73    23761.70    430.94 o 
   3  17   4     1234.85     1724.42    163.27 o 
   4  17   4    81571.21    83169.68    870.05 o 
   5  17   4        7.75       49.40     35.08 o 
   6  17   4    24883.99    24330.93    524.71 o 
   7  17   4     1102.50     1121.76    164.81 o 
   8  17   4    17624.35    18097.29    592.05 o 
   9  17   4     6128.47     5948.47    453.43 o 
  10  17   4     8541.86     8479.85    398.14 o 
  11  17   4     8673.04     8666.59    542.41 o 
  12  17   4     3975.04     4553.05    466.64 o 
  13  17   4     3900.20     3361.91    643.25 o 
  14  17   4      658.93      710.80    165.89 o 
  15  17   4     1085.98      746.99    284.51 o 
 -15  18   4     1280.47     1410.54    305.81 o 
 -14  18   4     5149.53     4417.51    555.35 o 
 -13  18   4    13706.06    13850.70    672.61 o 
 -12  18   4     5838.33     5812.81    185.42 o 
 -11  18   4    22882.65    23059.17    655.83 o 
 -10  18   4    21190.00    20530.45    889.77 o 
  -9  18   4    43096.24    42435.06    806.87 o 
  -8  18   4    19672.25    19496.49    622.65 o 
  -7  18   4    37273.95    37721.71    990.89 o 
  -6  18   4    47494.36    47750.84    794.39 o 
  -5  18   4    39592.34    39838.23    583.92 o 
  -4  18   4    50516.88    51043.50    531.98 o 
  -3  18   4    15370.64    16038.85    351.98 o 
  -2  18   4    40075.39    40533.80    539.26 o 
  -1  18   4     2203.89     2173.81    158.29 o 
   0  18   4    28379.36    28423.86    632.36 o 
   1  18   4       50.77      158.86     44.68 o 
   2  18   4    12634.71    12568.36    291.13 o 
   3  18   4     1799.11     2203.99    176.47 o 
   4  18   4     3003.79     4148.98    328.41 o 
   5  18   4      384.97     1487.42    290.94 o 
   6  18   4     3791.64     3812.19    437.25 o 
   7  18   4      251.83      760.88    677.37 o 
   8  18   4     6135.85     5753.22    477.92 o 
   9  18   4     9332.09    10072.33    670.86 o 
  10  18   4    26917.33    27098.83   1556.45 o 
  11  18   4     5201.74     4719.48    673.16 o 
  12  18   4    21658.39    21532.69    880.07 o 
  13  18   4    11620.03    12665.33    644.85 o 
  14  18   4    23078.75    23453.16    928.75 o 
  15  18   4     8486.00     8846.74    434.81 o 
 -15  19   4     5576.85     6175.04    227.33 o 
 -14  19   4     5170.21     5164.17    292.43 o 
 -13  19   4     3080.52     3815.07    436.52 o 
 -12  19   4     9767.94    10494.49    482.92 o 
 -11  19   4      854.55      752.74    137.51 o 
 -10  19   4    14912.11    14436.52    530.89 o 
  -9  19   4     4838.81     4209.60    279.79 o 
  -8  19   4     5666.01     5034.28    466.63 o 
  -7  19   4     2060.34     2230.84    165.75 o 
  -6  19   4      772.03      735.06    189.76 o 
  -5  19   4     9298.35     8909.55    299.62 o 
  -4  19   4     3580.92     4032.61    211.72 o 
  -3  19   4    11782.85    12060.37    251.05 o 
  -2  19   4    20093.12    19801.72    364.44 o 
  -1  19   4     1996.13     1940.95    152.25 o 
   0  19   4    44538.91    45519.67    496.38 o 
   1  19   4     1928.52     2016.70    176.32 o 
   2  19   4    51776.55    51154.03    550.15 o 
   3  19   4     4467.97     4299.37    310.81 o 
   4  19   4    41850.27    42546.09    624.43 o 
   5  19   4     1633.37     1647.11    198.30 o 
   6  19   4    35459.77    33830.31    664.17 o 
   7  19   4    16479.31    14847.59    481.53 o 
   8  19   4     9954.62     9588.37    498.23 o 
   9  19   4     5720.78     6085.45    533.59 o 
  10  19   4     5998.71     5653.32    498.01 o 
  11  19   4     5513.80     5465.31    820.21 o 
  12  19   4      268.65      298.81    142.37 o 
  13  19   4     5087.34     5500.39    347.66 o 
  14  19   4      474.37      491.04    199.02 o 
  15  19   4      177.77      177.73    122.44 o 
 -14  20   4    18727.21    19015.87    554.20 o 
 -13  20   4     3918.48     4386.73    406.33 o 
 -12  20   4     8844.51     9005.08    300.99 o 
 -11  20   4     2309.09     2378.63    375.13 o 
 -10  20   4     2230.62     1787.24    335.55 o 
  -9  20   4     3749.91     3473.35    284.98 o 
  -8  20   4      175.69      187.78     63.41 o 
  -7  20   4      546.08      477.25    175.08 o 
  -6  20   4     7291.58     8042.27    319.45 o 
  -5  20   4     1533.77     2004.81    230.73 o 
  -4  20   4    14630.66    14239.20    403.63 o 
  -3  20   4      282.99     1670.33    164.16 o 
  -2  20   4    38682.22    40428.38    579.37 o 
  -1  20   4    23072.43    23238.89    423.11 o 
   0  20   4    16778.37    16667.28    580.90 o 
   1  20   4    25417.71    25780.77    464.51 o 
   2  20   4    18518.29    19301.92    472.02 o 
   3  20   4    64380.05    63550.04   1266.39 o 
   4  20   4        4.21      323.05     59.76 o 
   5  20   4    43504.47    43669.20    826.71 o 
   6  20   4      455.79      669.84    131.61 o 
   7  20   4    30271.37    31782.29    809.73 o 
   8  20   4     7148.29     6497.77    403.17 o 
   9  20   4    26771.22    25613.55    800.65 o 
  10  20   4     9744.87     9575.01    637.47 o 
  11  20   4     2956.98     2700.79    368.15 o 
  12  20   4     6653.68     6853.46    370.87 o 
  13  20   4      304.52      305.04    147.31 o 
  14  20   4     2391.51     1865.43    422.77 o 
 -14  21   4     7986.11     8006.74    301.26 o 
 -13  21   4     2858.03     3218.17    202.10 o 
 -12  21   4    13688.86    13665.59    851.74 o 
 -11  21   4     8315.42     9570.84    560.66 o 
 -10  21   4    19578.69    20478.47    577.30 o 
  -9  21   4    29279.82    29933.86    815.18 o 
  -7  21   4    42953.03    44669.24    837.01 o 
  -6  21   4     7987.15     8374.41    462.24 o 
  -5  21   4    88478.52    88816.49   1258.13 o 
  -4  21   4     7307.34     7595.57    301.10 o 
  -3  21   4    38585.35    38567.94   1467.73 o 
  -2  21   4       54.15      104.67     67.90 o 
  -1  21   4    37861.75    38697.26    567.97 o 
   0  21   4      430.63      622.47    101.73 o 
   1  21   4     5872.87     6827.53    210.30 o 
   2  21   4     2770.51     2684.87    179.81 o 
   3  21   4      188.97     1007.73    152.51 o 
   4  21   4      730.32     1005.27    146.53 o 
   5  21   4     9245.89    10565.76    893.89 o 
   6  21   4       43.50      137.17     88.40 o 
   7  21   4    23648.21    22602.19    647.82 o 
   8  21   4     2155.49     1854.35    344.44 o 
   9  21   4    23257.26    21389.67   1274.49 o 
  10  21   4     5112.56     4932.72    298.05 o 
  11  21   4    22923.58    22561.11   1189.33 o 
  12  21   4     9668.51    10162.54    338.00 o 
  13  21   4    14450.51    14847.22    471.08 o 
  14  21   4    13459.46    12950.50    803.65 o 
 -14  22   4     5519.19     6122.54    385.64 o 
 -13  22   4     3396.98     3072.31    683.39 o 
 -12  22   4     2388.86     2481.19    531.91 o 
 -11  22   4    19525.65    19740.48    585.53 o 
 -10  22   4      598.80      694.36    222.73 o 
  -9  22   4    12111.93    12816.54    810.44 o 
  -8  22   4     1669.72     1459.90    207.79 o 
  -7  22   4     6202.86     6535.29    355.84 o 
  -6  22   4     4021.47     4066.06    274.76 o 
  -5  22   4      125.13      338.15    226.71 o 
  -4  22   4     6182.47     6097.32    285.89 o 
  -3  22   4    13006.73    14867.78    545.00 o 
  -2  22   4    10800.24    10742.60    434.17 o 
  -1  22   4    25315.02    26662.36    794.62 o 
   0  22   4     8143.98     7698.97    440.31 o 
   1  22   4    49545.33    50874.96    934.36 o 
   2  22   4      296.85      487.53     99.07 o 
   3  22   4    36854.63    35906.55    550.83 o 
   4  22   4     2689.31     2542.93    257.74 o 
   5  22   4    39880.87    40251.21    686.87 o 
   6  22   4     5031.69     4322.33    267.92 o 
   7  22   4    17803.91    16665.45    637.60 o 
   8  22   4    15637.36    14900.97    799.84 o 
   9  22   4    11365.10    10255.92    837.25 o 
  10  22   4     8545.82     8054.23    388.59 o 
  11  22   4      928.35      822.20    148.35 o 
  12  22   4     7547.60     7066.53    410.61 o 
  13  22   4       45.57       80.82    145.24 o 
 -13  23   4     3413.47     2271.83    521.18 o 
 -12  23   4     9171.54     8964.90    343.63 o 
 -11  23   4      927.31      995.63    377.46 o 
 -10  23   4     7790.19     7822.14    281.50 o 
  -9  23   4        1.94       88.86     65.48 o 
  -8  23   4    11311.24    11967.97    519.09 o 
  -7  23   4     3102.27     3040.49    338.17 o 
  -6  23   4       41.70      172.34    267.67 o 
  -5  23   4     4214.43     4739.92    221.32 o 
  -4  23   4     2938.46     3716.13    361.03 o 
  -3  23   4     7363.92     7417.00    391.00 o 
  -2  23   4    20492.46    21692.49    814.13 o 
  -1  23   4    30260.33    31133.69   1058.72 o 
   0  23   4    40159.47    40422.84    599.17 o 
   1  23   4     4860.51     5672.50    295.26 o 
   2  23   4    58557.85    61548.86   1506.92 o 
   3  23   4     2123.44     1724.89    346.80 o 
   4  23   4    54447.50    54972.93    896.66 o 
   5  23   4     1242.25     1209.38    161.42 o 
   6  23   4    33198.28    32709.98    998.04 o 
   7  23   4     1775.56     1418.21    250.24 o 
   8  23   4    28965.01    28711.91    803.08 o 
   9  23   4     8548.21     8434.68    531.22 o 
  10  23   4     7522.41     6879.28    596.23 o 
  11  23   4    11451.37    12064.09    657.38 o 
  12  23   4       29.00       79.87    114.66 o 
  13  23   4     1722.92     1656.32    416.71 o 
 -13  24   4     8354.24     8634.47    300.13 o 
 -12  24   4     5573.27     5823.22    265.41 o 
 -11  24   4    19161.54    20344.90    717.88 o 
 -10  24   4    15706.61    16497.89    589.38 o 
  -9  24   4    32998.69    34917.66    879.44 o 
  -8  24   4    31727.90    32073.06    692.69 o 
  -7  24   4    19670.12    20204.78    588.75 o 
  -6  24   4    45936.82    48137.56    912.07 o 
  -5  24   4    13843.75    13545.54    460.18 o 
  -4  24   4    63891.54    66964.50   1201.15 o 
  -3  24   4     2859.38     2819.39    282.08 o 
  -2  24   4    31747.26    31924.42    764.46 o 
  -1  24   4      538.77      306.15     85.87 o 
   0  24   4    30049.23    30246.68    519.96 o 
   1  24   4     2127.06     2002.83    154.96 o 
   2  24   4     3696.43     3972.11    375.00 o 
   3  24   4      666.60      907.80    132.34 o 
   4  24   4     1232.79     1736.03    316.57 o 
   5  24   4      266.34      431.29    108.91 o 
   6  24   4    11916.30    10729.07    992.19 o 
   7  24   4      175.51       81.28     60.93 o 
   8  24   4    19019.04    16330.78    335.31 o 
   9  24   4     2296.13     2584.15    313.29 o 
  10  24   4    22777.74    21772.59   1393.27 o 
  11  24   4     5387.16     4826.93    314.60 o 
  12  24   4    18697.64    20015.18    723.08 o 
 -12  25   4     4054.31     4050.87    446.51 o 
 -11  25   4     2815.81     2739.89    481.97 o 
 -10  25   4     9893.98     9920.93    366.76 o 
  -9  25   4       86.76      145.13     65.03 o 
  -8  25   4     5952.67     6064.70    335.10 o 
  -7  25   4     5856.93     5901.37    235.06 o 
  -6  25   4      891.88      840.95    130.31 o 
  -5  25   4     8676.22     8936.67    342.31 o 
  -4  25   4     3387.69     3909.40    380.92 o 
  -3  25   4    29640.33    29482.40    572.43 o 
  -2  25   4     3423.68     3403.49    375.00 o 
  -1  25   4    25183.34    25674.50    512.96 o 
   0  25   4    20521.97    19965.14    462.35 o 
   1  25   4    17021.34    16767.74    549.98 o 
   2  25   4    29284.41    29515.55    565.62 o 
   3  25   4       45.19      540.39    104.62 o 
   4  25   4    31729.88    31461.96    862.43 o 
   5  25   4      586.84      607.77    130.22 o 
   6  25   4    26314.32    24794.13    692.10 o 
   7  25   4     6246.69     5896.76    273.23 o 
   8  25   4    24415.76    24857.18    850.80 o 
   9  25   4    11927.78    11373.91   1169.21 o 
  10  25   4     9377.06     8439.04   1121.74 o 
  11  25   4     5464.78     5460.70    392.77 o 
  12  25   4      589.87      581.57    130.55 o 
 -11  26   4     5051.66     5780.53    976.72 o 
 -10  26   4     1482.87     1396.94    251.32 o 
  -9  26   4    16251.23    17601.72    530.40 o 
  -8  26   4       15.36       58.58     72.40 o 
  -7  26   4     2381.20     2151.05    424.66 o 
  -6  26   4     4078.05     3914.57    241.88 o 
  -5  26   4      887.82     1002.02    161.13 o 
  -4  26   4     5309.49     5162.30    332.25 o 
  -3  26   4     2574.69     3102.96    248.84 o 
  -2  26   4    15885.35    14788.61    502.80 o 
  -1  26   4    20313.41    20424.61    672.42 o 
   0  26   4    14491.12    14440.49    484.45 o 
   1  26   4    31597.77    30556.43   1079.12 o 
   2  26   4     1200.22     1179.26    192.03 o 
   3  26   4    40932.15    42907.20    816.35 o 
   4  26   4     1473.55     1178.55    184.09 o 
   5  26   4    27848.88    28583.17    609.30 o 
   6  26   4     7433.85     6879.58    388.25 o 
   7  26   4    30168.16    27525.93   2046.34 o 
   8  26   4     4201.08     4325.32    603.32 o 
   9  26   4    17824.76    18168.95    956.11 o 
  10  26   4    14671.68    14610.61    449.69 o 
  11  26   4     2198.35     1743.45    365.11 o 
 -11  27   4     3278.49     3149.40    798.36 o 
 -10  27   4    26096.31    29745.62   1152.90 o 
  -9  27   4     8001.60     8232.18    333.30 o 
  -8  27   4    26030.18    26992.85    747.52 o 
  -7  27   4    17724.93    18271.91    373.12 o 
  -6  27   4    27040.64    27728.37    702.50 o 
  -5  27   4    25429.35    26260.45   1034.82 o 
  -4  27   4     6312.31     5839.31    251.91 o 
  -3  27   4    26832.17    28668.02    769.60 o 
  -2  27   4     2424.40     1921.35    304.46 o 
  -1  27   4    23408.99    24322.66    662.36 o 
   0  27   4      277.97      215.40     70.03 o 
   1  27   4    21210.50    21248.87    593.30 o 
   2  27   4     1479.82     1445.93    128.50 o 
   3  27   4     2508.64     2277.84    437.93 o 
   4  27   4     1109.70      942.32    176.17 o 
   5  27   4      116.71      260.43    113.97 o 
   6  27   4      571.47      600.01    161.74 o 
   7  27   4     6763.93     6759.68    693.80 o 
   8  27   4        3.68      168.89    119.62 o 
   9  27   4    14256.77    13779.97   1686.89 o 
  10  27   4     1919.41     1829.87    405.42 o 
  11  27   4    16674.51    16116.45    743.95 o 
 -10  28   4     1350.21     1451.05    306.89 o 
  -9  28   4     6561.24     7163.08   1132.59 o 
  -8  28   4      515.03      525.74    115.52 o 
  -7  28   4     8093.59     8131.30    280.91 o 
  -6  28   4     4332.44     4571.31    181.54 o 
  -5  28   4      890.34      825.16    220.19 o 
  -4  28   4     8672.66     9033.05    413.22 o 
  -3  28   4      224.51      350.61    313.30 o 
  -2  28   4    19778.90    19422.69    531.60 o 
  -1  28   4     4671.41     5183.38    199.87 o 
   0  28   4    27043.72    28276.29    706.38 o 
   1  28   4    18080.56    16592.43    581.10 o 
   2  28   4     8729.30     8688.52    403.99 o 
   3  28   4    25036.62    24682.86   1041.08 o 
   4  28   4     1949.18     1997.06    238.68 o 
   5  28   4    22821.09    21920.25   1223.16 o 
   6  28   4       23.78      110.16     46.29 o 
   7  28   4    19207.77    19554.56    681.59 o 
   8  28   4     3930.09     3488.82    318.09 o 
   9  28   4     9946.65     9629.75    514.45 o 
  10  28   4     6980.88     6126.02    564.73 o 
  -9  29   4     1461.59     1122.09    397.96 o 
  -8  29   4     7215.22     8494.23    982.08 o 
  -7  29   4     1024.03     1364.27    315.83 o 
  -6  29   4       11.04      135.83    170.61 o 
  -5  29   4     2352.35     2068.82    166.05 o 
  -4  29   4      219.35      390.52    150.99 o 
  -3  29   4     6297.49     6363.00    166.73 o 
  -2  29   4     6336.35     6243.00    366.69 o 
  -1  29   4    10530.73    10679.44    456.70 o 
   0  29   4    16566.86    16612.29    921.85 o 
   1  29   4     1576.35     1561.83    181.69 o 
   2  29   4    26523.81    26828.90    682.38 o 
   3  29   4      128.42       29.60     71.65 o 
   4  29   4    22524.71    24339.61   1533.31 o 
   5  29   4     5194.63     4790.12    423.00 o 
   6  29   4    23203.34    24050.83    675.89 o 
   7  29   4     2017.24     1960.37    271.01 o 
   8  29   4    23984.20    24444.33    888.88 o 
   9  29   4     5033.87     4670.49    638.30 o 
  -8  30   4     9111.75     9401.34    457.59 o 
  -7  30   4    22803.25    23266.90   1133.10 o 
  -6  30   4    14941.41    16170.44    833.94 o 
  -5  30   4    15225.72    16006.86    520.76 o 
  -4  30   4    28610.97    29557.60   1173.50 o 
  -3  30   4     9246.31     9403.71    224.53 o 
  -2  30   4    27270.78    28116.31   1083.48 o 
  -1  30   4     8613.72     8316.44    217.66 o 
   0  30   4    23171.16    23822.84    652.00 o 
   1  30   4      282.39      293.48     91.34 o 
   2  30   4    11760.37    11300.95    550.47 o 
   3  30   4      113.11      272.06     83.01 o 
   4  30   4      127.76      713.69    292.70 o 
   5  30   4      728.55      830.73    173.66 o 
   6  30   4      351.78      340.74    106.22 o 
   7  30   4      733.66      528.72    152.18 o 
   8  30   4    10671.24    10858.27    455.80 o 
  -7  31   4      116.22      188.18    106.57 o 
  -5  31   4     2074.61     2075.11    798.23 o 
  -3  31   4     4645.58     3731.57    968.49 o 
  -2  31   4     1232.11     1379.18    360.30 o 
  -1  31   4     9508.19     9989.75    343.75 o 
   0  31   4     3360.22     3422.10    145.24 o 
   1  31   4     6575.43     6631.78    446.96 o 
   2  31   4    13783.68    13235.01    610.37 o 
   3  31   4     2309.38     2246.27    303.51 o 
   4  31   4    11730.80    11426.44    321.80 o 
   5  31   4      551.11      458.36     83.36 o 
   6  31   4    11281.07    10630.82    480.98 o 
   7  31   4       14.10       72.18     67.67 o 
  -5  32   4      601.71      519.18    342.70 o 
  -4  32   4      127.40      170.43     97.12 o 
  -3  32   4     1696.26     1968.37    357.88 o 
  -2  32   4      984.00      829.88    278.87 o 
  -1  32   4    11062.57    11618.23    523.58 o 
   0  32   4      276.23      159.44    139.00 o 
   1  32   4    13923.00    14693.66    610.89 o 
   2  32   4      434.33      456.05    109.77 o 
   3  32   4    15006.00    14761.04    420.99 o 
   4  32   4       19.04       71.28     61.00 o 
   5  32   4    12870.38    12795.79    571.30 o 
   6  32   4      148.98       96.91    113.69 o 
  -4  33   4     8120.51     8616.48    418.86 o 
  -3  33   4    10130.59    10799.03    473.60 o 
  -2  33   4     9722.00    10067.31    448.26 o 
  -1  33   4     6236.12     6310.82    487.20 o 
   0  33   4     5812.20     5545.88    379.74 o 
   1  33   4     8420.21     7657.65    386.23 o 
   2  33   4     3863.50     2900.86    757.91 o 
   3  33   4      491.54      951.91    266.53 o 
   4  33   4     1818.89     1533.52    569.56 o 
  -1  34   4     1529.11     1400.61    380.89 o 
   0  34   4      107.39      186.88    130.40 o 
   1  34   4     1672.75     1406.95    514.95 o 
 -17   1   5     6383.06     7021.74    311.50 o 
 -16   1   5     2109.58     1968.17    464.18 o 
 -15   1   5    16084.34    16547.32    805.90 o 
 -14   1   5      796.17      971.49    220.10 o 
 -13   1   5    23836.99    23513.82    772.41 o 
 -12   1   5        4.58      163.32     75.71 o 
 -11   1   5    21951.26    21669.77    526.99 o 
 -10   1   5      318.29      338.86    114.44 o 
  -9   1   5     9210.66     9519.65    260.80 o 
  -8   1   5     3084.90     3102.16    173.95 o 
  -7   1   5    14488.80    12966.70    326.32 o 
  -6   1   5     1942.93     2642.01    230.59 o 
  -5   1   5     5990.48     5113.68    177.67 o 
  -4   1   5       13.01      349.07     75.28 o 
  -3   1   5     8946.96     7909.40    275.33 o 
  -2   1   5      202.66      704.69     80.84 o 
  -1   1   5      357.80      748.19     83.06 o 
   0   1   5    12585.56    13705.79    233.03 o 
   1   1   5     1087.46     1360.38     76.59 o 
   2   1   5    22943.88    21803.00    236.16 o 
   3   1   5     8169.72     7921.44    171.43 o 
   4   1   5    14225.52    14959.24    280.05 o 
   5   1   5       94.18      183.04     59.79 o 
   6   1   5    37072.92    33985.43    504.38 o 
   7   1   5     7253.84     8540.38    309.66 o 
   8   1   5    34826.79    34112.21    451.19 o 
   9   1   5     1547.24     1720.04    220.24 o 
  10   1   5    39563.41    38681.83    611.24 o 
  11   1   5      500.72      738.26    196.28 o 
  12   1   5    14727.17    16226.00    665.21 o 
  13   1   5       15.12      242.05    132.29 o 
  14   1   5    13646.65    14220.96   1104.98 o 
  15   1   5     1258.42     1686.57    303.90 o 
  16   1   5     3793.40     3751.62    773.16 o 
  17   1   5       59.64      194.83    112.04 o 
 -17   2   5     1830.32     1644.54    397.79 o 
 -16   2   5     1532.73     1580.13    345.91 o 
 -15   2   5     6204.79     6088.92    225.03 o 
 -14   2   5     1265.49     1208.16    254.41 o 
 -13   2   5      428.60      493.37    133.57 o 
 -12   2   5     2202.64     1717.74    309.39 o 
 -11   2   5      126.20      247.90     75.50 o 
 -10   2   5    13065.96    11995.64    341.87 o 
  -9   2   5     2113.91     2216.10    209.31 o 
  -8   2   5    29525.63    30611.22    379.31 o 
  -7   2   5     7602.85     6728.60    201.84 o 
  -6   2   5    54225.10    52855.75    646.88 o 
  -5   2   5    24047.66    23693.58    402.55 o 
  -4   2   5    52355.48    51575.44    675.77 o 
  -3   2   5    28541.43    25997.34    341.69 o 
  -2   2   5    84459.44    82717.03    747.84 o 
  -1   2   5     1324.79     2299.34     60.91 o 
   0   2   5    28715.88    26110.55    339.01 o 
   1   2   5    44675.48    43176.88    539.45 o 
   2   2   5    12382.28    15013.19    270.05 o 
   3   2   5     3774.33     4500.56    197.00 o 
   4   2   5    16982.97    17441.89    353.94 o 
   5   2   5     4199.10     4056.92    233.59 o 
   6   2   5       92.36      132.37    168.38 o 
   7   2   5     9362.80     9417.18    298.50 o 
   8   2   5      160.25      188.59    105.88 o 
   9   2   5    16434.52    16977.43    452.30 o 
  10   2   5     3496.79     3868.29    367.64 o 
  11   2   5     8454.92     9041.70    460.87 o 
  12   2   5        4.53      151.94     93.74 o 
  13   2   5     5051.81     5642.83    502.82 o 
  14   2   5     6586.94     6405.59   1006.02 o 
  15   2   5     7502.67     7523.26    432.75 o 
  16   2   5     2594.86     2187.40    401.44 o 
  17   2   5     6014.19     5636.60    655.36 o 
 -17   3   5       10.86      161.08    118.08 o 
 -16   3   5      153.43      188.37     99.31 o 
 -15   3   5      670.92      713.32    167.59 o 
 -14   3   5       98.40      238.36    110.15 o 
 -13   3   5     2123.70     2224.21    448.29 o 
 -12   3   5     1017.97      906.25    172.58 o 
 -11   3   5     1493.93     1016.75    201.26 o 
 -10   3   5     7447.73     7211.75    265.96 o 
  -9   3   5      248.67      390.40     56.64 o 
  -8   3   5     4980.09     4863.81    171.08 o 
  -7   3   5     1285.06     1204.28    151.17 o 
  -6   3   5    14679.65    13863.97    318.30 o 
  -5   3   5       24.77      360.86    110.56 o 
  -4   3   5    11271.51    11252.31    227.52 o 
  -3   3   5     2342.39     2540.19    200.51 o 
  -2   3   5      137.38      488.71    117.18 o 
  -1   3   5     1635.04     1857.57     72.87 o 
   0   3   5     5439.73     5301.33    189.80 o 
   1   3   5    17944.12    18954.96    311.42 o 
   2   3   5     6517.49     7824.20    177.24 o 
   3   3   5    30061.75    31534.67    446.77 o 
   4   3   5     9555.36     9313.88    317.93 o 
   5   3   5    27837.38    26675.79    375.03 o 
   6   3   5    15066.10    15435.41    372.89 o 
   7   3   5     4132.35     4771.08    296.99 o 
   8   3   5     3999.92     3267.67    274.42 o 
   9   3   5      287.12      304.75     80.18 o 
  10   3   5     6581.95     6295.61    368.30 o 
  11   3   5      189.17      217.10    138.12 o 
  12   3   5     1741.13     1451.39    350.49 o 
  13   3   5     8858.98     9010.96   1029.67 o 
  14   3   5     2565.58     2692.66    464.98 o 
  15   3   5     2424.69     2658.15    600.08 o 
  16   3   5       17.05       43.00    120.86 o 
  17   3   5     2524.45     2376.83    599.43 o 
 -17   4   5      295.74      194.42     68.85 o 
 -16   4   5    14591.02    15189.39    780.56 o 
 -15   4   5      495.19      632.11    138.86 o 
 -14   4   5    26116.73    27189.69    954.92 o 
 -13   4   5      289.93      352.38     94.82 o 
 -12   4   5    43688.25    45403.00   1797.37 o 
 -11   4   5     8380.06     8225.06    313.04 o 
 -10   4   5    18030.94    18422.60    474.81 o 
  -9   4   5    11908.15    11144.68    290.70 o 
  -8   4   5    26624.94    25597.77    474.69 o 
  -7   4   5    14315.12    16005.18    486.09 o 
  -6   4   5    30131.40    31923.88    449.24 o 
  -5   4   5     9345.52    10439.30    344.84 o 
  -4   4   5     2309.64     2123.01    174.48 o 
  -3   4   5      305.63     2456.94    308.88 o 
  -2   4   5     7884.28     8349.29    176.91 o 
  -1   4   5    18902.13    22459.06    519.06 o 
   0   4   5     1102.78      826.43     90.34 o 
   1   4   5   102333.14   104977.65   1090.28 o 
   2   4   5      131.09      341.01     43.02 o 
   3   4   5    65059.94    60908.47    445.33 o 
   4   4   5      590.17      474.52     67.43 o 
   5   4   5    61614.48    59471.17    588.28 o 
   6   4   5      154.73      694.50    403.12 o 
   7   4   5    73267.84    76774.91   1049.90 o 
   8   4   5    11750.99    10610.77    332.37 o 
   9   4   5    29507.19    29320.64    592.28 o 
  10   4   5     4724.46     4972.00    323.13 o 
  11   4   5    30683.69    32446.72    713.11 o 
  12   4   5     7857.50     8820.08    596.81 o 
  13   4   5    21619.87    23176.09    924.61 o 
  14   4   5     2439.83     2210.11    479.91 o 
  15   4   5     8335.70     8832.29    536.39 o 
  16   4   5       27.62      180.12    114.85 o 
  17   4   5     3182.25     2600.84    484.94 o 
 -17   5   5      362.73      206.95    100.23 o 
 -16   5   5     7459.63     7965.00    263.65 o 
 -15   5   5      445.87      179.01    112.57 o 
 -14   5   5     4157.53     3923.71    618.68 o 
 -13   5   5       97.94       94.86     41.46 o 
 -12   5   5       13.60      129.92     86.26 o 
 -11   5   5      108.76      230.89     63.42 o 
 -10   5   5       71.54      162.13     59.49 o 
  -9   5   5    11445.11    10610.26    264.65 o 
  -8   5   5    22217.16    22300.68    418.03 o 
  -7   5   5    27617.11    26305.31    456.35 o 
  -6   5   5    23001.43    22408.20    347.60 o 
  -5   5   5    67389.31    68030.13    634.91 o 
  -4   5   5    72231.10    74917.30    749.98 o 
  -3   5   5   103942.13   105739.91   1085.20 o 
  -2   5   5    15876.74    14930.63    243.50 o 
  -1   5   5   119875.42   123202.37   1089.33 o 
   0   5   5    22806.20    24356.87    316.13 o 
   1   5   5    35670.57    37538.36    773.17 o 
   2   5   5    12987.71    12712.80    292.77 o 
   3   5   5    87394.50    89762.06    608.19 o 
   4   5   5       97.89     1240.93   1010.93 o 
   5   5   5    21781.10    21905.25    352.08 o 
   6   5   5      360.54      597.32    189.28 o 
   7   5   5     2144.05     2329.30    225.33 o 
   8   5   5     4898.86     4278.43    271.30 o 
   9   5   5     1137.78     1212.58    170.99 o 
  10   5   5     2817.17     2872.95    304.17 o 
  11   5   5     4143.73     5019.49    707.88 o 
  12   5   5       46.09       48.96     99.02 o 
  13   5   5     3185.99     3346.50    631.83 o 
  14   5   5     1728.04     1833.01    487.56 o 
  15   5   5    12139.83    12525.56    527.75 o 
  16   5   5     6591.66     7344.13    685.08 o 
  17   5   5     1229.05      964.13    221.90 o 
 -17   6   5      781.71      497.82    213.81 o 
 -16   6   5     1489.34     1385.74    325.77 o 
 -15   6   5       63.19      101.37    107.11 o 
 -14   6   5    11798.11    11452.04    588.13 o 
 -13   6   5      812.07      760.36    136.20 o 
 -12   6   5     9664.49     8728.67    543.90 o 
 -11   6   5     4351.30     4100.46    329.12 o 
 -10   6   5     2274.90     2023.43    266.42 o 
  -9   6   5      811.66      733.53     95.04 o 
  -8   6   5      464.71      583.94     80.13 o 
  -7   6   5     9087.19     9600.91    281.02 o 
  -6   6   5      411.22      446.00     87.27 o 
  -5   6   5    33032.40    33518.18    464.32 o 
  -4   6   5    25602.72    26467.04    304.76 o 
  -3   6   5    15573.49    14409.22    249.07 o 
  -2   6   5    16658.98    18669.06    363.74 o 
  -1   6   5    10324.65     8936.67    745.66 o 
   0   6   5    17085.48    17270.51    353.67 o 
   1   6   5     7631.94     8765.09    282.10 o 
   2   6   5    37377.35    38256.53    515.71 o 
   3   6   5     2093.94     2522.25    166.15 o 
   4   6   5    33166.39    30727.14    576.27 o 
   5   6   5    50495.14    50712.02    612.99 o 
   6   6   5    12494.93    12974.75    339.47 o 
   7   6   5    23370.59    22318.66    428.83 o 
   8   6   5       99.01      247.83     60.45 o 
   9   6   5    17851.66    17325.91    392.48 o 
  10   6   5       86.05      401.10    114.21 o 
  11   6   5    13226.24    13897.52    579.06 o 
  12   6   5     8964.31     9059.01    715.12 o 
  13   6   5    12833.10    13431.82    708.06 o 
  14   6   5     5824.66     5694.18    717.72 o 
  15   6   5      426.88      792.22    186.98 o 
  16   6   5     5527.64     4784.15    484.33 o 
  17   6   5      255.49      194.05    166.30 o 
 -17   7   5    10111.43    10263.46    615.08 o 
 -16   7   5       45.96      144.88     84.11 o 
 -15   7   5    22355.88    23972.42    660.54 o 
 -14   7   5      261.84      513.38    130.96 o 
 -13   7   5    49563.37    49993.42   1430.52 o 
 -12   7   5     6800.86     6223.44    288.99 o 
 -11   7   5    40282.16    42010.98   1233.63 o 
 -10   7   5     8228.17     8061.44    298.33 o 
  -9   7   5    18372.35    18556.25    389.36 o 
  -8   7   5     9443.27     9085.11    423.98 o 
  -7   7   5    26902.15    25602.92    475.75 o 
  -6   7   5    22388.19    24709.19    435.84 o 
  -5   7   5    11318.97    10971.75    251.28 o 
  -4   7   5    25152.35    26007.17    363.27 o 
  -3   7   5     2226.43     3061.33     89.02 o 
  -2   7   5     2141.87     2511.16    431.35 o 
  -1   7   5     4134.09     3423.19     51.37 o 
   0   7   5    22616.31    24357.01    428.66 o 
   1   7   5      912.97     1316.68     81.22 o 
   2   7   5    43682.95    39342.48    696.45 o 
   3   7   5     7008.08     6879.36    230.56 o 
   4   7   5    51977.73    51977.33    764.07 o 
   5   7   5     6582.57     6048.90    202.19 o 
   6   7   5    64644.89    65509.42    794.06 o 
   7   7   5      489.39      465.48    151.22 o 
   8   7   5    41236.86    40551.56    546.82 o 
   9   7   5     3456.09     3966.70    417.02 o 
  10   7   5    26076.42    25828.91    592.46 o 
  11   7   5     3325.20     4419.08    771.28 o 
  12   7   5    45227.97    47385.86   1154.30 o 
  13   7   5     2743.18     3065.44    801.09 o 
  14   7   5    15515.35    15768.41    645.75 o 
  15   7   5     4340.18     4860.21    359.72 o 
  16   7   5    10411.93    10387.12    409.07 o 
  17   7   5       73.85      172.24     93.67 o 
 -17   8   5     7123.78     7058.07    409.14 o 
 -16   8   5     2781.06     2863.77    494.41 o 
 -15   8   5     7762.50     7676.86    280.69 o 
 -14   8   5      760.80      972.23    202.63 o 
 -13   8   5      523.50      355.25     86.06 o 
 -12   8   5      493.60      578.03    127.27 o 
 -11   8   5       39.37      136.71     79.26 o 
 -10   8   5      771.41      998.39    127.84 o 
  -9   8   5    11992.13    11840.50    279.15 o 
  -8   8   5     6242.54     5312.97    212.38 o 
  -7   8   5    36887.54    35079.73    417.22 o 
  -6   8   5    15703.02    16150.50    404.91 o 
  -5   8   5    72743.35    69768.83    638.64 o 
  -4   8   5    19445.13    20624.43    364.70 o 
  -3   8   5    70784.63    68443.49   1499.24 o 
  -2   8   5    79167.69    80185.10   1603.89 o 
  -1   8   5    11057.67    11557.93    310.92 o 
   0   8   5    64618.77    71545.61    708.46 o 
   1   8   5    21433.70    22157.07    368.89 o 
   2   8   5   123700.27   124891.33   1509.74 o 
   3   8   5     4571.42     5332.54    216.08 o 
   4   8   5   108929.43   105520.55   1593.18 o 
   5   8   5       26.60      342.33    371.21 o 
   6   8   5    27468.47    29142.38    851.53 o 
   7   8   5     1384.32     2144.80    166.18 o 
   8   8   5     1831.56     2360.26    249.60 o 
   9   8   5      386.39      319.12     77.92 o 
  10   8   5     1585.08     1473.86    216.70 o 
  11   8   5      108.96      251.00     97.29 o 
  12   8   5     4573.57     4951.91    726.58 o 
  13   8   5     1599.67     1515.43    281.45 o 
  14   8   5    16001.67    17134.63    668.11 o 
  15   8   5      510.40      451.96    213.84 o 
  16   8   5     9926.23    10291.09    391.02 o 
  17   8   5     3411.33     3431.98    458.49 o 
 -17   9   5      744.46      774.24    126.25 o 
 -16   9   5     1544.64     1838.78    362.45 o 
 -15   9   5     3383.56     3516.85    688.55 o 
 -14   9   5     1116.79     1283.62    354.25 o 
 -13   9   5    18355.39    17879.68    637.84 o 
 -12   9   5      280.53      357.26    118.90 o 
 -11   9   5     9293.52     9341.83    489.20 o 
 -10   9   5     8064.07     7698.34    316.02 o 
  -9   9   5     4271.07     4048.77    274.01 o 
  -8   9   5     4735.48     4515.94    168.30 o 
  -7   9   5     2028.30     1969.42    128.21 o 
  -6   9   5    35075.64    34901.35    392.06 o 
  -5   9   5      723.67     1039.46    138.59 o 
  -4   9   5    39414.79    37520.25    367.24 o 
  -3   9   5    15696.57    14263.62    556.57 o 
  -2   9   5    10801.57     9812.88    819.35 o 
  -1   9   5     2415.09     2329.45    197.67 o 
   0   9   5      299.47      367.10     91.62 o 
   1   9   5    26914.47    26501.72    204.49 o 
   2   9   5     1732.37     2570.81    103.15 o 
   3   9   5    17049.60    16595.94    284.32 o 
   4   9   5    11146.00    11651.89    368.95 o 
   5   9   5    30549.46    28726.59    645.63 o 
   6   9   5    17781.18    18976.65    398.11 o 
   7   9   5      229.62      340.50     75.47 o 
   8   9   5    22499.72    21826.94    469.03 o 
   9   9   5       81.53      123.53     49.93 o 
  10   9   5     8272.61     9301.82    427.62 o 
  11   9   5      112.46      178.48    132.08 o 
  12   9   5    12898.07    14381.08    881.82 o 
  13   9   5    11946.85    12038.02    561.88 o 
  14   9   5     3763.33     3661.81    774.26 o 
  15   9   5     3680.98     3751.73    447.45 o 
  16   9   5      485.15      427.89    174.70 o 
 -17  10   5      118.47      210.44     83.14 o 
 -16  10   5    16181.91    16206.74    727.58 o 
 -15  10   5     1400.40     1213.96    251.29 o 
 -14  10   5    23743.99    25793.29    922.97 o 
 -13  10   5      126.55      115.79     63.17 o 
 -12  10   5    62525.12    64203.75   2110.91 o 
 -11  10   5        8.56      169.51     57.51 o 
 -10  10   5    30331.98    31882.38    525.00 o 
  -9  10   5     3251.77     3555.49    312.32 o 
  -8  10   5    32387.95    32262.55    401.74 o 
  -7  10   5     1917.75     2444.98    284.69 o 
  -6  10   5    20072.68    20310.59    396.31 o 
  -5  10   5    20423.15    20615.95    354.14 o 
  -4  10   5     5015.06     4934.99    348.41 o 
  -3  10   5    16296.31    15769.36    550.92 o 
  -2  10   5      206.00      189.27     60.80 o 
  -1  10   5      364.37      588.54    105.23 o 
   0  10   5     1823.55     1799.25    200.41 o 
   1  10   5      237.62      587.18     67.38 o 
   2  10   5      176.54      298.74     41.26 o 
   3  10   5    16918.62    16959.20    273.51 o 
   4  10   5    23225.66    25146.46    600.81 o 
   5  10   5    21964.63    22233.20    419.08 o 
   6  10   5     3091.20     2745.80    219.68 o 
   7  10   5    67645.95    67376.95   1171.46 o 
   8  10   5     3690.53     3891.21    507.07 o 
   9  10   5    33068.52    33357.62    694.47 o 
  10  10   5       46.66      151.55     63.94 o 
  11  10   5    61985.92    65302.11   1392.80 o 
  12  10   5      380.53      410.01    134.94 o 
  13  10   5    27450.75    29310.54    843.41 o 
  14  10   5     2799.72     2636.01    468.01 o 
  15  10   5    14216.26    13198.25    998.79 o 
  16  10   5     1596.17     1110.38    420.07 o 
 -16  11   5     8377.40     8728.75    317.17 o 
 -15  11   5       10.54      126.21     90.85 o 
 -14  11   5     4802.92     5211.91    298.82 o 
 -13  11   5      583.00      273.33     75.80 o 
 -12  11   5     2463.39     2069.78    420.17 o 
 -11  11   5      131.45      209.38     66.49 o 
 -10  11   5      297.92      451.05     90.81 o 
  -9  11   5      549.81      600.90     90.49 o 
  -8  11   5     6447.34     6312.45    294.92 o 
  -7  11   5    18781.08    18813.17    525.49 o 
  -6  11   5    42153.95    43247.97    468.18 o 
  -5  11   5     2589.15     2813.34    219.93 o 
  -4  11   5    24825.16    22360.22    379.07 o 
  -3  11   5    44916.51    53423.72   2322.99 o 
  -2  11   5    35902.42    33212.34    794.44 o 
  -1  11   5    39444.51    42225.28   1160.46 o 
   0  11   5    11591.16    11398.53    381.88 o 
   1  11   5    83366.05    80966.70    910.75 o 
   2  11   5    10984.90    11239.25    267.17 o 
   3  11   5    79085.30    80547.06   1055.94 o 
   4  11   5       43.00      376.55    242.57 o 
   5  11   5    35062.29    36465.13    503.45 o 
   6  11   5       99.86      378.01    445.85 o 
   7  11   5    19824.18    20133.04    525.57 o 
   8  11   5      461.46      636.50     79.27 o 
   9  11   5      620.75      825.61    140.91 o 
  10  11   5     5014.61     4783.57    735.12 o 
  11  11   5      326.65      465.99    175.91 o 
  12  11   5     2350.06     2536.46    416.66 o 
  13  11   5     4749.16     4750.74    518.35 o 
  14  11   5     1185.40      934.53    264.87 o 
  15  11   5     9630.14     8982.85    537.14 o 
  16  11   5     3485.34     2892.64    684.42 o 
 -16  12   5     2635.28     2642.12    511.30 o 
 -15  12   5     2192.65     2173.09    450.52 o 
 -14  12   5     3037.83     3556.85    604.40 o 
 -13  12   5     2131.25     2084.38    336.54 o 
 -12  12   5    14034.03    14723.70    537.79 o 
 -11  12   5     3510.31     3234.34    429.63 o 
 -10  12   5     5583.63     5874.16    342.53 o 
  -9  12   5     6013.98     6093.50    315.00 o 
  -8  12   5    10703.53    10851.09    303.81 o 
  -7  12   5    17185.64    16929.28    287.22 o 
  -6  12   5     1560.44     1662.67    113.34 o 
  -5  12   5    23914.74    23207.59    414.27 o 
  -4  12   5     1343.73     1098.48    433.05 o 
  -3  12   5    15451.19    16126.72    547.94 o 
  -2  12   5    15688.27    15744.51    389.30 o 
  -1  12   5     6177.48     5650.94    582.53 o 
   0  12   5    20569.14    19131.98    419.73 o 
   1  12   5      132.26      282.98     33.69 o 
   2  12   5    39479.77    42270.68    505.87 o 
   3  12   5     1378.72     1781.80    165.31 o 
   4  12   5    38441.86    36552.43    716.00 o 
   5  12   5     4695.36     4946.52    227.53 o 
   6  12   5     7058.71     7253.25    411.88 o 
   7  12   5    20002.59    19768.70    545.19 o 
   8  12   5     2560.54     2710.36    393.71 o 
   9  12   5     1584.34     1633.54    260.26 o 
  10  12   5      154.89      281.70     98.23 o 
  11  12   5    14761.85    14128.11    722.46 o 
  12  12   5     1771.38     1807.55    389.22 o 
  13  12   5     5689.97     5774.31    331.98 o 
  14  12   5     5615.33     5267.70    597.88 o 
  15  12   5     2551.32     2386.30    443.49 o 
  16  12   5     3343.41     3337.86    299.29 o 
 -16  13   5      509.57      530.85    119.87 o 
 -15  13   5     9957.34    10004.90    469.38 o 
 -14  13   5      387.60      467.36    130.94 o 
 -13  13   5    22307.10    21497.92   1139.97 o 
 -12  13   5     1723.66     1741.40    332.69 o 
 -11  13   5    33716.09    32288.66    695.29 o 
 -10  13   5     4536.11     4404.79    297.45 o 
  -9  13   5    32818.07    31917.28    516.26 o 
  -8  13   5     5811.81     5852.57    313.40 o 
  -7  13   5    41167.73    38910.22    434.40 o 
  -6  13   5     9916.82    10203.67    252.28 o 
  -5  13   5    17083.86    16454.46    321.96 o 
  -4  13   5    12019.68    12099.28    467.05 o 
  -3  13   5     6022.64     4966.56    626.21 o 
  -2  13   5    10017.79    10153.21    582.75 o 
  -1  13   5     1189.37      943.90    160.84 o 
   0  13   5      491.97      472.50    118.63 o 
   1  13   5      107.32      153.75     34.96 o 
   2  13   5     5388.74     6394.35    200.25 o 
   3  13   5     7791.27     7602.67    314.09 o 
   4  13   5    17003.46    16439.76    595.88 o 
   5  13   5     7660.35     8098.10    236.37 o 
   6  13   5    46685.26    46274.32    530.05 o 
   7  13   5     8175.74     8408.35    266.95 o 
   8  13   5    40192.07    38796.90   1098.86 o 
   9  13   5     1219.87     1450.40    308.39 o 
  10  13   5    55182.25    54155.00   1379.54 o 
  11  13   5      784.13     1088.62    295.68 o 
  12  13   5    33468.55    33830.43   1175.75 o 
  13  13   5     2029.57     2260.95    434.05 o 
  14  13   5    24665.69    26194.32    878.24 o 
  15  13   5     3783.16     4180.48    497.61 o 
  16  13   5    11557.42    12041.73   1147.03 o 
 -16  14   5     1290.11      997.42    331.16 o 
 -15  14   5     4673.03     5207.72    294.07 o 
 -14  14   5       86.58      157.83     67.00 o 
 -13  14   5     2265.97     2222.10    479.15 o 
 -12  14   5     1444.39     1248.82    237.99 o 
 -11  14   5      107.28      166.62     56.82 o 
 -10  14   5      123.07      133.46     61.60 o 
  -9  14   5     5628.78     5631.43    287.77 o 
  -8  14   5     3092.88     3043.65    231.76 o 
  -7  14   5    18304.67    17465.84    436.85 o 
  -6  14   5     9908.97     9209.23    211.94 o 
  -5  14   5    26898.58    26564.98    458.48 o 
  -4  14   5    16323.07    15458.73    758.96 o 
  -3  14   5    41837.01    44018.62    955.87 o 
  -2  14   5    34368.99    36868.32   1649.00 o 
  -1  14   5    28967.69    32504.42    794.19 o 
   0  14   5    37822.92    36985.01    715.32 o 
   1  14   5    25973.42    24554.89    408.87 o 
   2  14   5    59078.29    55538.55   1881.24 o 
   3  14   5     6924.56     7440.81    223.57 o 
   4  14   5    23480.72    23762.88    442.27 o 
   5  14   5      171.58      483.14    369.24 o 
   6  14   5    21253.63    21268.25    476.56 o 
   7  14   5      576.08      771.10    129.14 o 
   8  14   5     1975.41     2281.13    272.11 o 
   9  14   5     6778.74     6177.55    499.12 o 
  10  14   5      409.31      411.33     92.85 o 
  11  14   5      278.44      368.24    106.32 o 
  12  14   5     2285.25     2266.27    355.54 o 
  13  14   5      184.07      288.98    118.66 o 
  14  14   5     5619.99     5302.45    476.49 o 
  15  14   5     1525.97     1251.46    426.67 o 
 -15  15   5     4305.44     4347.09    227.56 o 
 -14  15   5     1283.27     1196.89    246.55 o 
 -13  15   5     4742.81     4676.28    519.80 o 
 -12  15   5      631.03      548.95    117.46 o 
 -11  15   5    17902.01    18232.24    636.15 o 
 -10  15   5     1412.11     1408.38    189.78 o 
  -9  15   5     2006.55     1609.80    168.42 o 
  -8  15   5     9851.11    10008.86    358.16 o 
  -7  15   5     8079.20     7804.34    297.89 o 
  -6  15   5     5664.51     5458.75    255.36 o 
  -5  15   5    11072.13    10652.62    229.41 o 
  -4  15   5    20904.13    18172.36    481.51 o 
  -3  15   5     4063.71     3902.09    324.47 o 
  -2  15   5     2732.49     2309.29    387.11 o 
  -1  15   5    30112.80    31449.77    564.37 o 
   0  15   5     9350.36     8906.06    417.44 o 
   1  15   5    30533.30    31759.53    841.99 o 
   2  15   5     2009.21     1946.22    125.17 o 
   3  15   5    12196.36    11299.08    327.16 o 
   4  15   5       48.35      364.75    221.69 o 
   5  15   5    10633.21    10859.52    244.52 o 
   6  15   5    11408.80    10443.59    300.43 o 
   7  15   5      308.70      426.65     69.12 o 
   8  15   5    12010.62    12100.71    837.15 o 
   9  15   5      677.67      700.61    113.32 o 
  10  15   5    10899.29    10464.60    606.97 o 
  11  15   5      108.27      217.06     96.98 o 
  12  15   5     5875.68     5669.11    341.76 o 
  13  15   5     1231.78     1379.61    364.09 o 
  14  15   5      329.40      458.88    118.51 o 
  15  15   5     1145.85     1113.99    207.43 o 
 -15  16   5       12.91       61.83     70.82 o 
 -14  16   5    19335.68    19419.27    818.97 o 
 -13  16   5      227.77      237.57    102.93 o 
 -12  16   5    25978.50    25985.76    706.00 o 
 -11  16   5     1756.38     1540.27    185.21 o 
 -10  16   5    59051.96    58851.25   1122.51 o 
  -9  16   5     1743.92     1957.11    321.48 o 
  -8  16   5    26630.89    27103.52    758.54 o 
  -7  16   5     3892.05     4756.68    351.74 o 
  -6  16   5    23530.71    24518.87    570.01 o 
  -5  16   5     3831.35     3528.84    266.53 o 
  -4  16   5    13636.00    11941.01    381.76 o 
  -3  16   5      567.51      593.94    131.98 o 
  -2  16   5       10.15      144.17     70.63 o 
  -1  16   5     1678.74     1503.02    259.27 o 
   0  16   5     2233.81     3059.77    301.65 o 
   1  16   5     3002.16     2311.74     82.60 o 
   2  16   5     3272.21     3177.88    118.16 o 
   3  16   5    13010.56    12251.67    277.57 o 
   4  16   5      988.31     1071.20    145.24 o 
   5  16   5    48950.21    50453.18    842.37 o 
   6  16   5     5021.98     5194.73    298.69 o 
   7  16   5    36184.58    36602.71    731.08 o 
   8  16   5       70.76      107.36     76.15 o 
   9  16   5    77468.88    76996.54   1414.69 o 
  10  16   5      536.26      328.09    126.62 o 
  11  16   5    38431.21    39586.41   1349.98 o 
  12  16   5     3241.40     3177.68    450.11 o 
  13  16   5    18667.83    19133.90    666.55 o 
  14  16   5     1889.90     1373.45    385.79 o 
  15  16   5     9463.22    10262.53    544.36 o 
 -15  17   5     1411.99     1115.02    262.39 o 
 -14  17   5     1069.89     1405.99    295.52 o 
 -13  17   5     2290.09     2062.00    426.16 o 
 -12  17   5      564.16      581.62    167.98 o 
 -11  17   5     2406.90     2145.76    279.51 o 
 -10  17   5     2673.07     2675.14    237.49 o 
  -9  17   5     1142.48     1248.41    158.21 o 
  -8  17   5    23953.19    25707.82    822.90 o 
  -7  17   5    16304.06    15270.89    465.92 o 
  -6  17   5     8605.50     8482.77    323.26 o 
  -5  17   5    25010.04    23162.22    630.37 o 
  -4  17   5     6891.17     5857.72    484.34 o 
  -3  17   5    43197.40    44904.46    715.70 o 
  -2  17   5     9130.79     8153.14    292.32 o 
   0  17   5      816.72      649.65     79.76 o 
   1  17   5    53355.50    55655.60    912.48 o 
   2  17   5     1140.11     1292.37    234.56 o 
   3  17   5    44511.78    44695.65    530.73 o 
   4  17   5      521.39      643.89     86.01 o 
   5  17   5     4125.18     5016.16    416.80 o 
   6  17   5      253.79      418.41     76.95 o 
   7  17   5     7120.21     6543.65    517.16 o 
   8  17   5       68.57        7.10    115.28 o 
   9  17   5      298.63      461.24    116.51 o 
  10  17   5     1134.96      706.01    152.97 o 
  11  17   5     1796.29     1742.29    476.46 o 
  12  17   5     2426.74     2088.30    476.97 o 
  13  17   5     3203.21     3361.87    530.86 o 
  14  17   5     3493.77     3312.65    506.66 o 
  15  17   5     9117.30     9223.11    413.50 o 
 -15  18   5      234.32      294.33    143.92 o 
 -14  18   5      130.76      207.70    187.81 o 
 -13  18   5       24.17      193.95     84.85 o 
 -12  18   5     1336.35     1394.40    324.48 o 
 -11  18   5     3343.81     3575.98    345.16 o 
 -10  18   5     1163.48      946.35    157.74 o 
  -9  18   5     9560.93     8967.75    363.54 o 
  -8  18   5     2157.28     1962.38    180.59 o 
  -7  18   5    16100.10    16154.17    545.49 o 
  -6  18   5      299.27      345.61     75.56 o 
  -5  18   5     8920.17     8454.02    311.68 o 
  -4  18   5     3824.32     3978.91    513.55 o 
  -3  18   5     3453.75     4447.38    611.92 o 
  -2  18   5     1226.69     1253.42    223.83 o 
  -1  18   5    15210.21    15438.59   1308.10 o 
   0  18   5    23883.29    24274.29    440.02 o 
   1  18   5      485.80      839.63     98.31 o 
   2  18   5    11164.16    10808.73    255.51 o 
   3  18   5      864.28      854.96    110.21 o 
   4  18   5     7375.68     7037.81    454.28 o 
   5  18   5     3291.37     3214.26    336.71 o 
   6  18   5     2148.46     2214.48    223.18 o 
   7  18   5    12931.83    12185.94    405.26 o 
   8  18   5     2203.75     1724.69    257.98 o 
   9  18   5     6509.92     6680.46    340.62 o 
  10  18   5       50.70      222.79    132.53 o 
  11  18   5     5763.71     5947.75    331.58 o 
  12  18   5      769.79      676.84    167.28 o 
  13  18   5       65.29      201.07    121.72 o 
  14  18   5     1509.47     1245.20    325.15 o 
 -14  19   5      973.87      839.68    224.12 o 
 -13  19   5    19333.82    21437.48    738.53 o 
 -12  19   5     1314.83     1547.99    227.82 o 
 -11  19   5    18563.30    18245.16    493.48 o 
 -10  19   5     2931.26     3192.94    356.83 o 
  -9  19   5    27445.62    27828.32   1349.76 o 
  -8  19   5     2379.24     2523.52    275.49 o 
  -7  19   5     4234.76     4075.87    314.37 o 
  -6  19   5      637.80      846.27    136.78 o 
  -5  19   5     4750.36     4620.55    252.68 o 
  -4  19   5     2887.62     2961.66    347.65 o 
  -3  19   5     2215.85     2555.28    533.77 o 
  -2  19   5       25.64      576.00    167.06 o 
  -1  19   5      687.73      706.19    152.27 o 
   0  19   5    15463.80    15107.21    398.64 o 
   1  19   5     1002.35      761.43     94.17 o 
   2  19   5    15373.13    15973.32    495.70 o 
   3  19   5     4158.39     4396.36    239.17 o 
   4  19   5    47608.23    47973.72    893.83 o 
   5  19   5     8753.94     8698.12    326.19 o 
   6  19   5    34724.53    34214.84    624.05 o 
   7  19   5     3725.14     3519.09    392.27 o 
   8  19   5    50171.48    49371.44    967.27 o 
   9  19   5     5544.70     5123.68    594.75 o 
  10  19   5    35433.59    35192.23   1046.42 o 
  11  19   5     5549.22     5279.24    636.80 o 
  12  19   5     7861.30     7511.42    262.76 o 
  13  19   5      955.65      883.56    281.58 o 
  14  19   5     6846.52     6799.55    611.52 o 
 -14  20   5     1862.88     1511.06    290.72 o 
 -13  20   5      137.22      129.33     88.76 o 
 -12  20   5     1935.98     1691.85    380.48 o 
 -11  20   5        0.62      110.48     64.23 o 
 -10  20   5     2253.30     1981.39    251.93 o 
  -9  20   5     4501.98     4508.14    374.26 o 
  -8  20   5     6519.29     6665.31    328.61 o 
  -7  20   5     3718.83     3935.05    250.62 o 
  -6  20   5    29419.11    29894.15    724.11 o 
  -5  20   5     1421.96     1261.46    168.05 o 
  -4  20   5    45600.13    44952.88    954.03 o 
  -3  20   5     6361.38     6833.01   1196.73 o 
  -2  20   5    44638.79    48379.09   1601.09 o 
  -1  20   5     5353.14     5123.26    257.58 o 
   0  20   5    43562.55    43902.41   1780.63 o 
   1  20   5     8920.98     8636.93    320.05 o 
   2  20   5    12381.26    12767.18    479.35 o 
   3  20   5      276.05      389.12     54.24 o 
   4  20   5     3534.73     4853.72    382.95 o 
   5  20   5     1949.22     1927.38    221.07 o 
   6  20   5       84.91      344.05    324.28 o 
   7  20   5       67.57      142.59     81.03 o 
   8  20   5       45.15      168.39     76.90 o 
   9  20   5      727.12      704.26    128.99 o 
  10  20   5     1629.39     1435.25    379.89 o 
  11  20   5     3318.79     3083.36    481.26 o 
  12  20   5     1116.51      910.00    220.51 o 
  13  20   5     7954.96     7750.71    769.29 o 
  14  20   5     2404.72     1578.59    410.15 o 
 -13  21   5      798.55      860.13    221.01 o 
 -12  21   5      152.17      191.14     72.24 o 
 -11  21   5        3.32      118.09     78.04 o 
 -10  21   5     4733.01     4710.92    449.20 o 
  -9  21   5       57.84      107.68     76.93 o 
  -8  21   5     2725.68     2294.52    342.52 o 
  -7  21   5      113.13      201.17     56.78 o 
  -6  21   5     3136.80     3184.37    279.09 o 
  -5  21   5     1139.32     1283.32    104.03 o 
  -4  21   5      125.16      104.09     36.21 o 
  -3  21   5     1476.26     1447.84    166.13 o 
  -2  21   5        9.63       75.58     52.18 o 
  -1  21   5     1619.39     1742.21    289.28 o 
   0  21   5      220.11      137.24     41.49 o 
   1  21   5    13641.60    14068.46    585.28 o 
   2  21   5     3547.06     3539.91    210.69 o 
   3  21   5      244.53      272.39     60.58 o 
   4  21   5     1589.05     1451.52    175.55 o 
   5  21   5      942.41      978.27    200.66 o 
   6  21   5     1637.42     1486.23    164.43 o 
   7  21   5      153.92      210.91     64.49 o 
   8  21   5     2712.56     2524.15    348.68 o 
   9  21   5      652.13      628.62    145.72 o 
  10  21   5      874.38      823.81    142.93 o 
  11  21   5      710.68      525.32    127.95 o 
  12  21   5      165.88       95.96     67.88 o 
  13  21   5     3249.93     2741.79    386.83 o 
 -13  22   5     4332.31     3786.56    817.39 o 
 -12  22   5     2939.42     3161.95    164.22 o 
 -11  22   5     3708.06     4153.07    313.72 o 
 -10  22   5     5661.47     5594.60    330.36 o 
  -9  22   5     2948.81     3326.96    413.36 o 
  -8  22   5     3124.70     3346.57    306.75 o 
  -7  22   5     1971.12     2094.68    240.15 o 
  -6  22   5      340.79      316.55     75.43 o 
  -5  22   5     4211.91     4148.83    251.59 o 
  -4  22   5     4482.96     4784.49    303.65 o 
  -3  22   5     7596.97     9083.59    448.56 o 
  -2  22   5      121.08      184.52     50.85 o 
  -1  22   5    36139.84    36110.72    813.73 o 
   0  22   5      189.78      185.35     41.45 o 
   1  22   5    30382.70    32132.34    677.09 o 
   2  22   5     2390.34     2281.25    389.95 o 
   3  22   5    45816.54    45618.28    758.15 o 
   4  22   5    10584.43    10333.52    430.86 o 
   5  22   5    27014.31    28372.71    582.29 o 
   6  22   5     7167.59     6866.07    302.82 o 
   7  22   5    13676.70    13455.02    475.52 o 
   8  22   5     5272.09     5292.53    375.43 o 
   9  22   5    16770.30    15497.03    836.49 o 
  10  22   5     5247.07     5232.10    240.86 o 
  11  22   5     2155.39     2326.40    405.76 o 
  12  22   5     1554.33     1545.14    255.41 o 
  13  22   5     1125.70      606.40    234.85 o 
 -12  23   5      121.71      120.81    133.81 o 
 -11  23   5     5282.98     5286.65    260.46 o 
 -10  23   5      164.82      346.29    129.40 o 
  -9  23   5     7155.26     7375.56    322.49 o 
  -8  23   5     1702.78     1910.85    264.13 o 
  -7  23   5     8233.57     8557.39    485.17 o 
  -6  23   5       26.20       76.55     37.25 o 
  -5  23   5    23502.36    23583.42    462.07 o 
  -4  23   5      318.20      371.25    111.04 o 
  -3  23   5    12003.80    12567.53    652.49 o 
  -2  23   5      366.12      275.92     40.69 o 
  -1  23   5    13231.74    13339.34    403.05 o 
   0  23   5     2371.93     2259.27    137.15 o 
   1  23   5     5556.78     5592.89    382.18 o 
   2  23   5       36.40       61.56     55.83 o 
   3  23   5     2361.99     2545.93    304.08 o 
   4  23   5      952.88      892.61    149.02 o 
   5  23   5      611.80      358.39    293.06 o 
   6  23   5      534.17      521.14    108.18 o 
   7  23   5      198.16      239.40    127.71 o 
   8  23   5      901.55      803.57    173.78 o 
   9  23   5        1.17       47.91     79.98 o 
  10  23   5     4099.96     3907.39    174.51 o 
  11  23   5      729.40      620.16    113.69 o 
  12  23   5     6419.57     5950.88    642.60 o 
 -12  24   5     1358.87     1472.13    477.35 o 
 -11  24   5      236.51      201.40    206.65 o 
 -10  24   5     2051.39     2302.97    430.53 o 
  -9  24   5      913.69      634.93    150.63 o 
  -8  24   5     4207.01     4414.58    398.56 o 
  -7  24   5      597.12      575.58    117.52 o 
  -6  24   5     7813.92     7818.14    387.71 o 
  -5  24   5     3760.83     3811.07    223.08 o 
  -4  24   5     8662.42     8540.69    402.47 o 
  -3  24   5     7541.01     7947.45    324.06 o 
  -2  24   5     2169.76     2359.37    224.30 o 
  -1  24   5      167.28      258.41     56.11 o 
   0  24   5      482.40      446.71     85.06 o 
   1  24   5     4707.83     4981.65    332.91 o 
   2  24   5      371.26      437.16     70.57 o 
   3  24   5      720.01      727.76    119.03 o 
   4  24   5     6802.33     7114.57    331.43 o 
   5  24   5      588.31      512.71    128.01 o 
   6  24   5     3287.05     3576.59    316.07 o 
   7  24   5       87.80      132.65     58.26 o 
   8  24   5     4473.21     3857.85    675.96 o 
   9  24   5       95.25       76.24     81.39 o 
  10  24   5      597.78      749.93    185.72 o 
  11  24   5      962.27     1039.81    193.07 o 
  12  24   5      949.37      839.18    226.20 o 
 -11  25   5      136.42      245.89    100.55 o 
 -10  25   5       49.15      260.09    188.44 o 
  -9  25   5      209.30      220.24    102.60 o 
  -8  25   5       30.25       62.68     32.90 o 
  -7  25   5      190.10      182.91     52.07 o 
  -6  25   5     3817.34     4139.98    353.34 o 
  -5  25   5     1345.55     1334.31    284.09 o 
  -4  25   5     6328.48     6308.35    346.41 o 
  -3  25   5     4150.10     4318.81    261.24 o 
  -2  25   5    14988.57    15822.82    572.42 o 
  -1  25   5     2701.99     3015.32    130.34 o 
   0  25   5    16390.22    18533.54    608.54 o 
   1  25   5    14247.05    15229.37    506.46 o 
   2  25   5    13121.16    13811.53    470.46 o 
   3  25   5    10735.08    11289.00    395.45 o 
   4  25   5     8505.03     8198.77    382.61 o 
   5  25   5    14051.11    14081.70    564.26 o 
   6  25   5     3497.06     3287.51    531.98 o 
   7  25   5     6087.56     5666.67    236.37 o 
   8  25   5     2797.45     2508.39    390.57 o 
   9  25   5     4021.30     3563.49    386.76 o 
  10  25   5      824.56      792.45    180.62 o 
  11  25   5     1206.29      958.86    186.07 o 
 -11  26   5        2.30      315.99    220.42 o 
 -10  26   5    13099.23    13608.80    618.43 o 
  -9  26   5      215.70      314.22     68.82 o 
  -8  26   5     8900.73     9170.75   1284.44 o 
  -7  26   5      656.66     1090.80    229.97 o 
  -6  26   5     6818.84     7007.75    253.24 o 
  -5  26   5      807.52      695.69    112.18 o 
  -4  26   5     4968.41     5028.25    248.21 o 
  -3  26   5     2048.15     1814.60    194.90 o 
  -2  26   5      593.13      539.88     92.54 o 
  -1  26   5      886.32      934.64     83.88 o 
   0  26   5       14.79       24.19     28.49 o 
   1  26   5       11.45       38.78     23.22 o 
   2  26   5      140.68       70.08     46.93 o 
   3  26   5      218.90       83.68     68.58 o 
   4  26   5      379.96      364.76     98.46 o 
   5  26   5     4949.66     5208.76    356.52 o 
   6  26   5     1030.59      922.13    149.73 o 
   7  26   5     7080.27     7014.67    293.44 o 
   8  26   5      404.90      283.35    149.16 o 
   9  26   5    14412.11    14923.66    430.73 o 
  10  26   5      691.45      666.95    152.80 o 
 -10  27   5       45.63      157.09    261.68 o 
  -9  27   5     5696.66     5461.26    948.55 o 
  -8  27   5     3183.36     3031.61    887.21 o 
  -7  27   5     5299.01     5200.10   1137.10 o 
  -6  27   5     1521.60     1399.95    406.99 o 
  -4  27   5     9983.63    11104.07    563.35 o 
  -3  27   5      515.00      481.00    261.97 o 
  -2  27   5    10045.62     9847.98    536.57 o 
  -1  27   5      339.96      363.00    200.59 o 
   0  27   5     5172.69     5020.00    248.46 o 
   1  27   5     1518.42     1997.58    253.56 o 
   2  27   5     3186.65     3605.92    345.84 o 
   3  27   5     9701.27     9415.87    435.39 o 
   4  27   5      285.61      549.53    121.48 o 
   5  27   5     2951.74     2821.71    309.24 o 
   6  27   5      703.67      756.51    213.55 o 
   7  27   5     4981.05     4858.67    221.07 o 
   8  27   5     4787.44     4589.90    587.64 o 
   9  27   5     2312.06     2177.30    349.92 o 
  10  27   5     7039.17     6963.58    275.14 o 
  -9  28   5     1100.88      983.63    389.00 o 
  -8  28   5       26.78      -19.51    140.10 o 
  -7  28   5     9867.38     9952.72    487.47 o 
  -6  28   5      658.24      801.74    323.73 o 
  -5  28   5    11738.75    12797.12    879.01 o 
  -4  28   5     5759.80     6041.36    965.23 o 
  -3  28   5    12401.99    13475.26    618.87 o 
  -2  28   5     9452.61    10540.46    687.30 o 
  -1  28   5    22307.69    23321.50    594.01 o 
   0  28   5    19606.61    20643.75    864.99 o 
   1  28   5    11983.37    14341.59    535.97 o 
   2  28   5    24084.88    25245.37    649.40 o 
   3  28   5     9694.18    10665.85    494.22 o 
   4  28   5    13388.90    13731.42    637.13 o 
   5  28   5     2624.84     2490.23    342.45 o 
   6  28   5    16260.31    16861.92    289.81 o 
   7  28   5     1798.80     1528.23    343.00 o 
   8  28   5     2212.15     1778.90    270.69 o 
   9  28   5     1047.05      954.30    186.36 o 
  -8  29   5     3819.24     4293.69    364.59 o 
  -7  29   5    17719.77    18035.42    930.24 o 
  -6  29   5     2185.41     1961.25    541.12 o 
  -5  29   5    10318.95    11069.86    520.54 o 
  -4  29   5     3704.65     4163.79    645.45 o 
  -3  29   5     3604.29     4169.89    641.57 o 
  -2  29   5     1022.31      694.04    285.52 o 
  -1  29   5        1.80       70.50    103.69 o 
   0  29   5      322.23      311.23    104.12 o 
   1  29   5      657.05      607.04    172.02 o 
   2  29   5      712.09      698.77    151.94 o 
   3  29   5     1254.20     1383.26    357.12 o 
   4  29   5     4161.38     3858.70    270.04 o 
   5  29   5     1772.75     1905.99    611.10 o 
   6  29   5     8381.32     8450.49    709.27 o 
   7  29   5     2484.28     2426.23    744.47 o 
   8  29   5    16475.22    15357.23    671.35 o 
  -7  30   5     2651.38     2074.69    692.46 o 
  -6  30   5     3243.89     3174.82    576.54 o 
  -5  30   5     3466.98     3105.95    760.97 o 
  -4  30   5     1925.35     2228.97    752.82 o 
  -3  30   5    10515.66    10676.46    514.49 o 
  -2  30   5      279.16      516.02    195.71 o 
  -1  30   5     8406.48     9144.97    409.81 o 
   0  30   5     2925.69     2307.21    638.96 o 
   1  30   5     4846.31     5174.36   1078.22 o 
   2  30   5     5860.98     6148.31    309.30 o 
   3  30   5      303.38      279.67    123.17 o 
   4  30   5     5818.81     6093.00   1012.35 o 
   5  30   5      295.72      363.07    139.34 o 
   6  30   5     3982.29     3440.47    573.13 o 
   7  30   5     4112.69     3487.15    269.54 o 
  -6  31   5    11667.02    11828.63    570.24 o 
  -5  31   5     9855.52    10062.88    637.86 o 
  -4  31   5     8596.11     9053.22    437.68 o 
  -3  31   5    17584.06    18798.67    958.81 o 
  -2  31   5    17668.14    18195.30    922.82 o 
  -1  31   5    17979.52    18692.86    952.47 o 
   0  31   5    16475.96    18322.63    921.59 o 
   1  31   5    29038.03    29032.76   1367.66 o 
   2  31   5     5762.58     5811.65    348.70 o 
   3  31   5    11124.90    11673.21    517.53 o 
   4  31   5     3108.89     2860.02    630.81 o 
   5  31   5    11152.21    12284.90    574.44 o 
   6  31   5      199.94      281.27    222.92 o 
  -4  32   5     7025.79     8437.04    421.57 o 
  -3  32   5     3269.56     3474.46    312.99 o 
  -2  32   5      431.34      492.44    204.86 o 
  -1  32   5     1378.62     1112.06    362.57 o 
   0  32   5      969.63      825.44    242.53 o 
   1  32   5      671.07      495.66    199.10 o 
   2  32   5      993.24      687.78    295.03 o 
   3  32   5     2767.67     2189.61    489.92 o 
   4  32   5     3403.19     3049.46    987.54 o 
  -2  33   5     4534.71     3583.00   1002.89 o 
  -1  33   5     1566.06     1751.43    627.38 o 
   0  33   5      622.12      262.76    192.51 o 
   1  33   5     5719.63     5672.86    320.39 o 
   2  33   5      188.17      310.49    195.27 o 
 -17   0   6     4468.24     4282.82    625.13 o 
 -16   0   6       63.20       98.00    103.76 o 
 -15   0   6     1131.97     1032.89    376.31 o 
 -14   0   6     1213.27      973.93    350.65 o 
 -13   0   6     3461.43     3235.79    633.28 o 
 -12   0   6     6514.38     6337.18    340.07 o 
 -11   0   6      151.75      183.91    128.45 o 
 -10   0   6     5277.47     4820.12    347.62 o 
  -9   0   6     5156.46     3826.69    321.97 o 
  -8   0   6     6456.31     5316.84    201.22 o 
  -7   0   6     5729.60     5876.86    274.96 o 
  -6   0   6    39650.91    41327.86    777.09 o 
  -5   0   6      223.43      142.87     57.62 o 
  -4   0   6    58730.60    57541.39   1155.52 o 
  -3   0   6      390.51      259.27     77.43 o 
  -2   0   6    65674.38    64175.87   1120.34 o 
  -1   0   6      480.11     1035.38    257.02 o 
   0   0   6    92604.95    93506.66   2675.92 o 
   1   0   6     4296.79     4804.58    245.27 o 
   2   0   6    77951.18    80148.86   1553.83 o 
   3   0   6     5599.03     5219.70    429.01 o 
   4   0   6    34948.40    35057.41    693.90 o 
   5   0   6     2017.83     2263.98    268.69 o 
   6   0   6     2983.92     3400.48    161.29 o 
   7   0   6       24.73      146.26     74.97 o 
   8   0   6    14571.27    15346.22    482.04 o 
   9   0   6       19.63      163.22     98.32 o 
  10   0   6      447.08      571.07    191.99 o 
  11   0   6     8979.59     9073.98    849.22 o 
  12   0   6     2044.15     2205.00    680.93 o 
  13   0   6    23233.74    24642.03   1273.15 o 
  14   0   6     4389.07     4219.76    614.53 o 
  15   0   6    20349.64    20635.92    957.21 o 
  16   0   6     2746.25     1630.23    798.38 o 
 -17   1   6     6271.91     5814.55    294.74 o 
 -16   1   6     3916.77     3554.37    596.85 o 
 -15   1   6     9983.31    10475.06    519.54 o 
 -14   1   6    20060.36    20577.67    745.54 o 
 -13   1   6     7843.47     8060.09    472.39 o 
 -12   1   6    18684.61    17399.49    755.58 o 
 -11   1   6     5999.57     5873.56    411.13 o 
 -10   1   6    32294.16    32310.75    585.78 o 
  -9   1   6     4129.53     4882.73    364.56 o 
  -8   1   6    16980.43    16905.44    422.17 o 
  -7   1   6     1222.38     1244.82    178.58 o 
  -6   1   6    12303.82    12590.21    315.76 o 
  -5   1   6    14520.08    14987.51    246.84 o 
  -4   1   6      925.27     1582.90    420.85 o 
  -3   1   6     9449.94     9042.98    275.74 o 
  -2   1   6      179.56     1057.86     94.60 o 
  -1   1   6     4472.99     4231.81    102.06 o 
   1   1   6     4722.56     4862.31    175.21 o 
   2   1   6    36047.87    35097.27    480.79 o 
   3   1   6     4944.56     5948.53    189.99 o 
   4   1   6    30933.86    33721.70    581.16 o 
   5   1   6     7096.44     6761.65    240.61 o 
   6   1   6    38476.94    39560.72    513.15 o 
   7   1   6    15415.36    15679.82    351.11 o 
   8   1   6    18710.59    18802.50    415.91 o 
   9   1   6    12491.91    13106.22    520.99 o 
  10   1   6    10056.87     9658.16    522.38 o 
  11   1   6    19329.21    20123.71    791.27 o 
  12   1   6      642.64      829.98    230.84 o 
  13   1   6    18294.25    17212.52   1040.12 o 
  14   1   6      775.06      950.54    279.02 o 
  15   1   6     1598.68     1519.42    432.10 o 
  16   1   6      585.07      593.81    298.19 o 
 -17   2   6     1294.64     1155.03    254.66 o 
 -16   2   6    11652.68    11343.96    387.45 o 
 -15   2   6     7651.87     7943.07    247.61 o 
 -14   2   6     9039.56     9143.63    577.68 o 
 -13   2   6    15867.94    17118.83    724.58 o 
 -12   2   6    10341.03    10109.26    443.92 o 
 -11   2   6    11782.91    11987.34    501.61 o 
 -10   2   6     3252.42     2802.95    231.47 o 
  -9   2   6     9415.91     9926.31    279.50 o 
  -8   2   6      985.66      809.40    139.42 o 
  -7   2   6    10162.05    10899.54    550.08 o 
  -6   2   6     5607.96     5402.36    178.84 o 
  -5   2   6     4450.66     5170.37    244.25 o 
  -4   2   6     9951.20    10933.79    237.47 o 
  -3   2   6      370.09      952.77    224.88 o 
  -2   2   6      664.91      741.04     92.79 o 
  -1   2   6     1769.01     1853.95    102.58 o 
   0   2   6     2637.05     2586.44    237.44 o 
   1   2   6     4648.82     5144.42    199.99 o 
   2   2   6     3082.57     2967.36    139.62 o 
   3   2   6    45450.23    43648.60    442.39 o 
   4   2   6    12554.79    14511.03    260.30 o 
   5   2   6    27911.46    26408.54    470.69 o 
   6   2   6    14478.18    14030.56    287.85 o 
   7   2   6    24771.03    25102.07    456.22 o 
   8   2   6     8733.65     8989.57    293.05 o 
   9   2   6    14405.51    13913.12    383.11 o 
  10   2   6    10653.95    10092.26    422.38 o 
  11   2   6     5467.76     5776.55    874.95 o 
  12   2   6    18227.10    18676.34    878.25 o 
  13   2   6       23.58      233.95    127.69 o 
  14   2   6     3756.16     4466.25    680.22 o 
  15   2   6      200.91      243.14    214.51 o 
  16   2   6      986.70     1034.49    346.82 o 
 -17   3   6      474.03      525.74    172.80 o 
 -16   3   6     3889.02     3636.92    534.86 o 
 -15   3   6        6.40       36.79     82.09 o 
 -14   3   6      289.43      369.99    103.63 o 
 -13   3   6     5097.30     5593.91    348.81 o 
 -12   3   6     1774.26     1560.28    277.85 o 
 -11   3   6     7522.05     7153.60    339.78 o 
 -10   3   6      731.47      514.57     93.76 o 
  -9   3   6    10303.56    10665.01    302.61 o 
  -8   3   6     9223.68     8875.98    235.37 o 
  -7   3   6    70140.02    69480.60    721.81 o 
  -6   3   6      143.22      244.04     54.86 o 
  -5   3   6    79101.84    80591.22   1470.20 o 
  -4   3   6     4733.76     4966.11    143.48 o 
  -3   3   6    83599.12    88000.22   1210.67 o 
  -2   3   6      715.23      800.24    100.88 o 
  -1   3   6   103549.27   107037.93    834.81 o 
   0   3   6    18330.59    17968.41    330.26 o 
   1   3   6    66149.95    71834.09    789.78 o 
   2   3   6     6233.13     6377.59    238.08 o 
   3   3   6    48496.66    51529.94   1010.53 o 
   4   3   6    12062.19    13061.58    283.29 o 
   5   3   6     2785.90     4273.15    230.07 o 
   6   3   6      748.89      903.98    112.00 o 
   7   3   6    12877.95    13961.37    396.39 o 
   8   3   6       64.74       93.89     64.54 o 
   9   3   6     1794.72     1540.05    208.69 o 
  10   3   6     2930.00     3077.71    389.80 o 
  11   3   6      986.41     1416.81    351.72 o 
  12   3   6     6031.65     6106.06    584.31 o 
  13   3   6      114.42      181.53    176.22 o 
  14   3   6    20054.42    18923.72    771.66 o 
  15   3   6     3325.96     3438.73    610.49 o 
  16   3   6    18591.42    19776.05    734.62 o 
 -17   4   6      347.98      427.26    113.87 o 
 -16   4   6     2980.86     2500.98    416.04 o 
 -15   4   6     8299.47     8598.35    313.14 o 
 -14   4   6     3351.48     3338.54    544.63 o 
 -13   4   6     8565.99     8295.88    482.84 o 
 -12   4   6     2969.11     2709.13    452.66 o 
 -11   4   6    22048.65    22381.24    691.17 o 
 -10   4   6     7857.30     8438.57    314.65 o 
  -9   4   6    17545.30    18158.71    468.35 o 
  -8   4   6     8583.83     8238.23    223.98 o 
  -7   4   6     7609.07     9153.29    319.33 o 
  -6   4   6     4250.87     5100.77    160.34 o 
  -5   4   6     2935.52     2757.00    194.63 o 
  -4   4   6      779.81      755.75    102.10 o 
  -3   4   6      529.46      572.24    112.61 o 
  -2   4   6      885.48      948.36     92.40 o 
  -1   4   6     2167.62     2978.59    143.26 o 
   0   4   6       91.59      121.43     43.12 o 
   1   4   6    25660.34    28676.13    406.03 o 
   2   4   6      464.68      465.64     60.20 o 
   3   4   6    14435.97    13413.91    304.26 o 
   4   4   6     3409.75     3661.65    153.47 o 
   5   4   6    30812.31    30624.28    523.25 o 
   6   4   6     2077.65     2530.00    169.93 o 
   7   4   6    18566.72    17579.87    414.34 o 
   8   4   6    12591.73    13580.98    457.46 o 
   9   4   6     7221.17     7031.50    474.65 o 
  10   4   6     6185.78     6451.38    583.58 o 
  11   4   6     1359.84     1338.77    213.35 o 
  12   4   6    15789.34    15805.99    709.01 o 
  13   4   6      709.77     1048.65    203.56 o 
  14   4   6     4661.92     4642.05    576.21 o 
  15   4   6      206.88      259.75    177.39 o 
  16   4   6      563.86      446.10    180.80 o 
 -17   5   6     2580.03     2486.99    317.67 o 
 -16   5   6     4499.82     4526.81    280.01 o 
 -15   5   6     4751.92     4869.47    268.73 o 
 -14   5   6     6561.10     6648.63    292.41 o 
 -13   5   6     4047.78     3737.84    307.07 o 
 -12   5   6    15621.18    15188.67    977.34 o 
 -11   5   6     4623.39     3611.78    363.91 o 
 -10   5   6     6838.81     6505.13    332.49 o 
  -9   5   6     5138.45     5066.53    254.29 o 
  -8   5   6     7256.45     6647.45    314.52 o 
  -7   5   6    10042.26    10157.34    253.79 o 
  -6   5   6     5082.27     5267.65    185.55 o 
  -5   5   6     1584.33     1716.90    124.20 o 
  -4   5   6        1.63       69.32     49.18 o 
  -3   5   6     7849.42     7921.35    249.68 o 
  -2   5   6      102.20      271.85     36.01 o 
  -1   5   6     9111.04     9286.83    278.16 o 
   0   5   6     1791.67     1715.44     89.58 o 
   1   5   6     3583.06     3245.78    100.99 o 
   2   5   6     4820.03     4886.95    183.14 o 
   3   5   6     2043.52     2594.41    158.91 o 
   4   5   6     5223.94     5526.25    179.53 o 
   5   5   6     3073.41     2902.92    188.29 o 
   6   5   6     3320.40     3250.83    202.64 o 
   7   5   6     1977.52     2192.92    171.31 o 
   8   5   6     4947.28     4889.84    436.31 o 
   9   5   6     2130.24     2164.06    292.87 o 
  10   5   6     4426.45     4390.52    403.86 o 
  11   5   6    11751.36    11543.35    602.82 o 
  12   5   6     2812.77     2880.23    419.94 o 
  13   5   6     4123.81     4006.81    488.16 o 
  14   5   6      228.00      266.81    141.92 o 
  15   5   6     2633.70     2563.77    378.70 o 
  16   5   6     3184.02     3319.45    400.93 o 
 -16   6   6      172.38      222.86     85.35 o 
 -15   6   6     4697.93     4785.50    192.07 o 
 -14   6   6      135.54      170.91     89.37 o 
 -13   6   6     1422.97     1348.64    184.70 o 
 -12   6   6     5354.90     5046.24    333.08 o 
 -11   6   6     3696.05     4139.87    360.75 o 
 -10   6   6     7031.83     6744.04    284.13 o 
  -9   6   6      688.66      655.84    104.75 o 
  -8   6   6    20286.13    21363.48    398.52 o 
  -7   6   6      444.27      321.51     61.25 o 
  -6   6   6    48672.57    49833.31    535.81 o 
  -5   6   6       84.35      251.01     53.02 o 
  -4   6   6    49021.70    48478.84    573.02 o 
  -3   6   6     3066.55     3253.16    108.27 o 
  -2   6   6    74465.47    78023.34   1021.18 o 
  -1   6   6       93.67      218.81     34.16 o 
   0   6   6    45034.69    45680.08    426.77 o 
   1   6   6     5345.38     5785.45    343.94 o 
   2   6   6    50551.95    51700.08    581.06 o 
   3   6   6     1348.93     1417.76    117.51 o 
   4   6   6    20569.43    21596.87    417.61 o 
   5   6   6       81.82      138.75     83.12 o 
   6   6   6     6302.75     6941.15    353.29 o 
   7   6   6     5601.37     4759.48    284.27 o 
   8   6   6     4173.26     4880.85    312.34 o 
   9   6   6     1346.13     1191.33    221.05 o 
  10   6   6       87.43       82.61     67.18 o 
  11   6   6    15387.49    16341.81    777.35 o 
  12   6   6      612.72      779.47    154.47 o 
  13   6   6     9265.45    10068.98    426.86 o 
  14   6   6       64.20      186.10    137.68 o 
  15   6   6    13889.47    14835.32    481.23 o 
  16   6   6       76.64      213.50    110.40 o 
 -16   7   6     1615.63     1615.85    359.12 o 
 -15   7   6     1654.53     1558.26    381.53 o 
 -14   7   6     1860.14     2094.17    287.68 o 
 -13   7   6     5426.02     5491.51    427.64 o 
 -12   7   6      147.90      136.45     60.42 o 
 -11   7   6     2225.93     2378.62    342.34 o 
 -10   7   6     4055.39     3552.72    282.45 o 
  -9   7   6     1566.67     1716.73    193.12 o 
  -8   7   6     1502.80     1516.22    206.77 o 
  -7   7   6     7424.08     7576.58    399.61 o 
  -6   7   6     1561.30     1602.78    210.95 o 
  -5   7   6     6539.52     6026.87    174.79 o 
  -4   7   6      686.73      622.67    103.17 o 
  -3   7   6     6393.44     6567.79    157.13 o 
  -2   7   6     1186.87     1008.92     76.77 o 
  -1   7   6     6122.68     6776.02    153.83 o 
   0   7   6      420.57      381.75     49.07 o 
   1   7   6     5828.14     6156.63    158.47 o 
   2   7   6     1503.32     1596.22    130.99 o 
   3   7   6    11035.72    10573.28    243.15 o 
   4   7   6      179.96      276.98     60.08 o 
   5   7   6      756.36      766.82    133.31 o 
   6   7   6    10808.56    11395.28    404.06 o 
   7   7   6     5781.93     6799.63    356.68 o 
   8   7   6     7783.08     8422.28    386.90 o 
   9   7   6     1042.80      999.40    163.44 o 
  10   7   6     4683.86     3906.91    510.77 o 
  11   7   6      177.50      432.11     97.13 o 
  12   7   6     1800.93     2078.29    401.06 o 
  13   7   6     2702.32     2473.53    458.93 o 
  14   7   6       46.61      108.52    115.56 o 
  15   7   6       43.27       78.71     75.79 o 
  16   7   6      145.43      205.94     81.45 o 
 -16   8   6     1280.10     1290.88    282.44 o 
 -15   8   6      965.72      938.41    204.77 o 
 -14   8   6     1771.51     2256.25    435.88 o 
 -13   8   6     3212.52     3024.17    486.68 o 
 -12   8   6     2331.99     1914.97    346.44 o 
 -11   8   6     2157.10     2006.31    341.68 o 
 -10   8   6     1468.57     1283.65    262.47 o 
  -9   8   6     1267.21     1283.49    167.51 o 
  -8   8   6      461.91      669.41     93.65 o 
  -7   8   6     2199.89     1818.05    252.26 o 
  -6   8   6     4999.28     5077.74    143.00 o 
  -5   8   6     5087.09     4677.70    162.45 o 
  -4   8   6    10962.79     9906.50    242.64 o 
  -3   8   6     3059.06     3246.31    202.74 o 
  -2   8   6     5997.82     5395.69    565.73 o 
  -1   8   6      161.85      303.97     30.16 o 
   0   8   6      622.79      713.24     62.73 o 
   1   8   6     3282.17     3251.99    131.57 o 
   2   8   6     2032.08     2151.81    214.82 o 
   3   8   6     1919.26     2535.99    187.51 o 
   4   8   6      664.62     1082.34    119.58 o 
   5   8   6      131.22      302.27     52.40 o 
   6   8   6     1471.41     1839.51    208.10 o 
   7   8   6     4126.30     4003.87    292.71 o 
   8   8   6      283.43      390.28     83.18 o 
   9   8   6     2255.40     2072.07    327.96 o 
  10   8   6     4049.88     4254.15    539.19 o 
  11   8   6     6640.92     6757.45    477.15 o 
  12   8   6      620.92      616.36    160.61 o 
  13   8   6     3585.01     4199.12    655.66 o 
  14   8   6      579.58      414.84    178.22 o 
  15   8   6     1628.36     1727.79    309.76 o 
  16   8   6      358.55      415.46    192.76 o 
 -16   9   6     5258.09     5342.65    263.94 o 
 -15   9   6     3030.22     3505.87    304.70 o 
 -14   9   6     3119.43     3344.71    418.00 o 
 -13   9   6     3497.01     2921.17    513.81 o 
 -12   9   6     3818.38     4046.79    349.68 o 
 -11   9   6    11785.53    10986.08    565.05 o 
 -10   9   6      408.70      519.84    113.40 o 
  -9   9   6     4442.45     4347.50    221.97 o 
  -8   9   6      295.78      335.99     86.23 o 
  -7   9   6    27553.46    30556.77    429.33 o 
  -6   9   6       49.12       54.60     36.38 o 
  -5   9   6     2541.51     2120.45    113.03 o 
  -4   9   6       19.45      128.79     51.91 o 
  -3   9   6    26018.80    27756.05    674.56 o 
  -2   9   6      424.46      197.09    114.32 o 
  -1   9   6     9357.55     9511.00    354.86 o 
   0   9   6       66.78      161.16     27.89 o 
   1   9   6    16204.59    16185.90    375.89 o 
   2   9   6     2160.50     2264.85    148.42 o 
   3   9   6    34115.18    35483.04    472.32 o 
   4   9   6     8685.96     8499.97    270.06 o 
   5   9   6    11018.33    10118.96    326.54 o 
   6   9   6    10490.07    10249.94    258.35 o 
   7   9   6    10541.10    10723.51    489.81 o 
   8   9   6    24820.17    23948.40    889.15 o 
   9   9   6       51.96      222.22     75.08 o 
  10   9   6    13722.90    13263.08    651.10 o 
  11   9   6     2889.62     3447.01    549.57 o 
  12   9   6    13495.89    14271.25    639.72 o 
  13   9   6      452.01      379.23    132.67 o 
  14   9   6     2307.44     2060.50    356.52 o 
  15   9   6      140.39       91.47    103.36 o 
  16   9   6    11990.25    12465.41    520.06 o 
 -16  10   6     1612.47     1588.72    319.82 o 
 -15  10   6      960.43     1089.48    274.51 o 
 -14  10   6       80.74      133.06     59.47 o 
 -13  10   6      162.23      123.82     62.78 o 
 -12  10   6     2358.01     2006.83    305.86 o 
 -11  10   6     2217.59     2372.72    302.36 o 
 -10  10   6     1230.87      867.90    151.69 o 
  -9  10   6       30.08       82.10     42.85 o 
  -8  10   6     6409.21     6109.17    255.25 o 
  -7  10   6       21.75       74.29     43.26 o 
  -6  10   6    25869.11    26809.58    466.02 o 
  -5  10   6      670.76     1000.89     89.42 o 
  -4  10   6    16116.30    15040.89    273.08 o 
  -3  10   6        6.76      -31.77     73.13 o 
  -2  10   6    22044.51    21829.08    544.65 o 
  -1  10   6      853.44      842.90    208.38 o 
   0  10   6    14990.58    15744.23    801.69 o 
   1  10   6     1837.51     2123.68    142.81 o 
   2  10   6     6546.80     6193.50    185.96 o 
   3  10   6     1602.70     1207.76    122.65 o 
   4  10   6      102.31      393.02    125.54 o 
   5  10   6     1343.57     1454.96    146.33 o 
   6  10   6       32.46      439.57    359.36 o 
   7  10   6     1864.42     1292.90    193.30 o 
   8  10   6     1379.07     1330.56    218.37 o 
   9  10   6      144.53      123.83     61.45 o 
  10  10   6      179.54      149.77     78.73 o 
  11  10   6     4443.64     4594.49    666.52 o 
  12  10   6       14.41      243.16    182.17 o 
  13  10   6     2392.88     2548.60    494.66 o 
  14  10   6       28.86       20.74    112.04 o 
  15  10   6     2897.66     2878.54    594.36 o 
  16  10   6        9.82       94.02    150.69 o 
 -16  11   6      741.09      431.62    183.10 o 
 -15  11   6     1398.70     1603.46    262.18 o 
 -14  11   6      642.28      757.21    187.92 o 
 -13  11   6     1985.34     1361.53    243.70 o 
 -12  11   6      198.13       99.22     89.06 o 
 -11  11   6     3583.32     3383.55    232.40 o 
 -10  11   6      643.79      618.66     84.62 o 
  -9  11   6      477.20      638.51    119.17 o 
  -8  11   6       82.35      201.89     56.34 o 
  -7  11   6     8357.10     7741.87    228.49 o 
  -6  11   6      827.82      784.94    138.39 o 
  -5  11   6    17230.75    17845.59    320.91 o 
  -4  11   6     4962.73     4592.89    342.44 o 
  -3  11   6    13847.97    15803.11    440.06 o 
  -2  11   6     1666.28     2087.16    365.99 o 
  -1  11   6     6650.53     6550.19    366.46 o 
   0  11   6       70.41      163.25     48.27 o 
   1  11   6    16687.61    17351.60    396.57 o 
   2  11   6     1368.97     1502.78     62.90 o 
   3  11   6     3161.53     3410.51    154.95 o 
   4  11   6      378.93      582.48     84.41 o 
   5  11   6      691.16      812.54    152.18 o 
   6  11   6     1279.03     1394.05    209.80 o 
   7  11   6      591.22      642.89     79.88 o 
   8  11   6     1514.71     1712.57    234.20 o 
   9  11   6     3153.08     3404.24    350.93 o 
  10  11   6     2652.90     2919.19    444.75 o 
  11  11   6       52.44       93.30     95.86 o 
  12  11   6     2691.11     2671.58    517.14 o 
  13  11   6     1074.15     1134.75    390.52 o 
  14  11   6     3859.58     4095.50    517.48 o 
  15  11   6        0.78      140.94     87.31 o 
 -16  12   6     3486.02     3110.89    317.13 o 
 -15  12   6     7592.45     7377.77    346.30 o 
 -14  12   6     1253.92     1283.96    255.78 o 
 -13  12   6    15022.44    16748.99    524.71 o 
 -12  12   6     6771.22     6256.39    385.98 o 
 -11  12   6    12329.07    11496.26    867.01 o 
 -10  12   6    10727.61    10313.01    604.15 o 
  -9  12   6    10750.87    11216.87    570.16 o 
  -8  12   6    17301.27    17548.16    493.36 o 
  -7  12   6     6280.13     6504.38    219.29 o 
  -6  12   6    16841.55    16425.99    341.80 o 
  -5  12   6       18.56       61.01     30.79 o 
  -4  12   6     5491.40     5762.56    250.89 o 
  -3  12   6      563.92      601.09    225.31 o 
  -2  12   6    13910.05    15186.80    435.80 o 
  -1  12   6      631.77      953.29    300.09 o 
   0  12   6     2615.37     2704.12    350.07 o 
   1  12   6     4061.52     3194.22    348.23 o 
   2  12   6    10160.81    10404.97    281.50 o 
   3  12   6    24094.29    25131.91    456.21 o 
   4  12   6    11557.35    11238.22    265.47 o 
   5  12   6     9782.78     9547.18    223.07 o 
   6  12   6    13885.88    15175.29    499.04 o 
   7  12   6    27705.41    26639.63   1183.77 o 
   8  12   6     2369.46     2339.78    318.03 o 
   9  12   6    11954.95    12151.03    626.98 o 
  10  12   6     3044.17     3071.74    383.16 o 
  11  12   6    12935.05    13028.12    578.24 o 
  12  12   6     6676.26     7122.84    636.48 o 
  13  12   6     1931.05     1907.63    442.15 o 
  14  12   6     1877.71     1698.51    482.52 o 
  15  12   6     3820.23     3635.65    616.22 o 
 -15  13   6      212.21      308.04     94.49 o 
 -14  13   6        2.86       85.43     77.25 o 
 -13  13   6      581.63      533.09    152.27 o 
 -12  13   6       93.99      147.91     75.21 o 
 -11  13   6     4582.77     4009.57    262.42 o 
 -10  13   6      219.31      242.75     71.95 o 
  -9  13   6      521.48      533.37    107.56 o 
  -8  13   6       62.47       67.88     50.73 o 
  -7  13   6    17564.34    18358.07    497.51 o 
  -6  13   6      614.58      660.77     85.76 o 
  -5  13   6    10888.25    10524.28    343.71 o 
  -4  13   6     1095.33     1396.10    225.87 o 
  -3  13   6    23204.63    24421.71    686.92 o 
  -2  13   6     2104.50     2123.83    324.43 o 
  -1  13   6     8233.70     7562.07    347.53 o 
   0  13   6       33.80       62.94     73.29 o 
   1  13   6     4549.72     4234.68    146.98 o 
   2  13   6       23.15      139.90     53.45 o 
   3  13   6     4445.39     4910.08    317.12 o 
   4  13   6    12431.51    12612.41    323.25 o 
   5  13   6     1459.96     2260.50    257.46 o 
   6  13   6     1430.83     1115.55    153.48 o 
   7  13   6     3898.44     3991.68    450.43 o 
   8  13   6       87.52      175.05     53.22 o 
   9  13   6       74.63       72.79     60.79 o 
  10  13   6       55.64       92.91     64.60 o 
  11  13   6      172.20      192.41     78.21 o 
  12  13   6     7071.16     7422.59    266.70 o 
  13  13   6      250.32      120.21    116.30 o 
  14  13   6     3211.57     2555.68    558.78 o 
  15  13   6      425.62      364.62    156.01 o 
 -15  14   6        9.35      140.16     75.83 o 
 -14  14   6     1326.18     1305.33    322.93 o 
 -13  14   6        7.39       94.45     64.23 o 
 -12  14   6     1379.68     1521.02    350.70 o 
 -11  14   6      235.98      185.05     68.20 o 
 -10  14   6     4288.26     4540.97    247.03 o 
  -9  14   6     3222.05     2512.28    301.46 o 
  -8  14   6     6785.01     6884.87    330.13 o 
  -7  14   6      158.16      183.25     63.71 o 
  -6  14   6    27587.44    28239.48    523.12 o 
  -5  14   6     3955.30     3209.18    301.41 o 
  -4  14   6    43701.10    43801.87    730.13 o 
  -3  14   6       13.22      123.89    103.69 o 
  -2  14   6    11519.59    11739.78    398.59 o 
  -1  14   6     3075.67     3296.12    476.58 o 
   0  14   6     7409.67     6987.66    772.17 o 
   1  14   6     4260.25     3888.33    237.24 o 
   2  14   6     2662.14     2742.52    114.67 o 
   3  14   6      514.80      475.73     87.72 o 
   4  14   6      427.92     1311.06    257.29 o 
   5  14   6      731.11      775.36     96.79 o 
   6  14   6      199.14       33.56     54.03 o 
   7  14   6      347.84      397.38     91.22 o 
   8  14   6     2749.62     2634.22    256.25 o 
   9  14   6     1380.30     1212.51    232.68 o 
  10  14   6       32.51      111.78     52.56 o 
  11  14   6      992.26     1195.30    307.31 o 
  12  14   6      420.10      437.76    207.81 o 
  13  14   6     6523.15     6357.93    985.04 o 
  14  14   6      187.62      227.79    142.40 o 
  15  14   6     3039.36     2490.41    620.64 o 
 -15  15   6     5444.92     5212.75    275.17 o 
 -14  15   6    14201.63    12954.92    639.75 o 
 -13  15   6     4849.26     5482.30    370.99 o 
 -12  15   6    16599.97    17298.54    514.43 o 
 -11  15   6     9754.73    10533.63    514.39 o 
 -10  15   6    16577.01    16592.45    560.73 o 
  -9  15   6     7458.40     7555.16    322.93 o 
  -8  15   6     3751.82     4111.28    366.75 o 
  -7  15   6     6671.33     7136.28    328.04 o 
  -6  15   6     6267.52     5520.31    591.22 o 
  -5  15   6      772.48     1003.93    292.14 o 
  -4  15   6      376.02      300.54    179.81 o 
  -3  15   6     1771.91     2068.62    368.37 o 
  -2  15   6     2682.45     3265.71    472.43 o 
  -1  15   6      306.48      395.31     91.70 o 
   0  15   6     3011.61     3505.35    552.89 o 
   1  15   6     3782.81     3433.67    514.85 o 
   2  15   6    22531.26    21602.85    399.73 o 
   3  15   6    24260.23    24989.24    551.55 o 
   4  15   6    15520.48    15221.19    380.84 o 
   5  15   6    20205.80    19221.29    537.17 o 
   6  15   6    34106.80    32372.43    633.73 o 
   7  15   6    15461.74    16081.54    548.09 o 
   8  15   6    11783.04    12006.38    445.60 o 
   9  15   6    15826.80    16146.25    559.39 o 
  10  15   6    15833.51    14768.92    614.21 o 
  11  15   6    13950.83    11548.46   1057.23 o 
  12  15   6     3324.17     3445.10    702.07 o 
  13  15   6     6328.62     6350.66    324.46 o 
  14  15   6     1193.49      975.88    185.54 o 
 -14  16   6      112.26       95.34     71.66 o 
 -13  16   6     2120.77     2306.00    331.95 o 
 -12  16   6     6642.38     6389.85    263.20 o 
 -11  16   6      561.07      717.67    132.57 o 
 -10  16   6     1595.52     1458.51    260.85 o 
  -9  16   6     1036.18     1138.06    155.60 o 
  -8  16   6     2984.47     2916.71    261.07 o 
  -7  16   6      117.90      109.93     37.64 o 
  -6  16   6    11222.08    11251.24    466.71 o 
  -5  16   6     2910.88     3314.72    638.41 o 
  -4  16   6     7217.01     6833.45    471.45 o 
  -3  16   6     4287.95     4350.53    495.68 o 
  -2  16   6    16630.24    18419.26    511.47 o 
  -1  16   6     5009.54     5509.72    614.05 o 
   0  16   6     5322.18     5608.65    498.72 o 
   1  16   6     1923.02      252.20    105.26 o 
   2  16   6    13320.16    13754.64    350.10 o 
   3  16   6     8340.05     7828.17    245.66 o 
   4  16   6      116.30      210.55     45.29 o 
   5  16   6     3177.25     3945.95    184.01 o 
   6  16   6      132.62      232.01     82.15 o 
   7  16   6      248.51      223.99    113.81 o 
   8  16   6      329.15      315.21     66.43 o 
   9  16   6       72.34      124.34     70.54 o 
  10  16   6     1316.99     1367.81    216.34 o 
  11  16   6     4881.29     4960.66    719.03 o 
  12  16   6     2846.16     2565.46    456.70 o 
  13  16   6     4046.82     3787.18    346.20 o 
  14  16   6     1493.98     1275.64    368.62 o 
 -14  17   6     1171.22      880.81    350.72 o 
 -13  17   6     2182.07     2122.11    385.30 o 
 -12  17   6     1174.26     1393.18    289.77 o 
 -11  17   6     2714.72     2677.96    345.36 o 
 -10  17   6      884.46      855.25    153.12 o 
  -9  17   6    13310.57    13564.58    575.88 o 
  -8  17   6     1951.91     2447.01    212.33 o 
  -7  17   6     8818.83     8226.28    407.75 o 
  -6  17   6      128.01      105.20     31.48 o 
  -5  17   6    43552.84    48821.61   1295.39 o 
  -4  17   6      326.48      331.85    111.92 o 
  -3  17   6    15453.48    16140.80    816.03 o 
  -2  17   6     4451.60     5226.09    691.45 o 
  -1  17   6    11773.72    12474.84    481.09 o 
   0  17   6      178.16      134.54     76.28 o 
   1  17   6    16985.84    16211.32    837.76 o 
   2  17   6    14820.07    14762.48    506.25 o 
   3  17   6     7312.15     7661.45    329.68 o 
   4  17   6     2660.48     2694.68    266.55 o 
   5  17   6     2585.22     3277.30    322.25 o 
   6  17   6      600.81      582.47    122.04 o 
   7  17   6      103.95      118.39    158.20 o 
   8  17   6        4.45       49.96     56.23 o 
   9  17   6     2093.15     1644.13    283.89 o 
  10  17   6     3170.29     3017.65    487.16 o 
  11  17   6      642.79      519.30    183.17 o 
  12  17   6     3924.48     3768.85    355.55 o 
  13  17   6     1479.67     1201.34    338.76 o 
  14  17   6    11834.28    11172.32    801.97 o 
 -14  18   6    10221.36    12024.39    594.69 o 
 -13  18   6    13057.69    12773.92    903.79 o 
 -12  18   6     4840.61     6163.29    200.53 o 
 -11  18   6    16185.96    16906.04    503.14 o 
 -10  18   6     3531.99     3568.86    349.26 o 
  -9  18   6     9959.91    10317.72    438.04 o 
  -8  18   6      399.89      341.07     92.45 o 
  -7  18   6     5650.96     5775.99    228.30 o 
  -6  18   6       91.65      624.32    197.84 o 
  -5  18   6     3740.01     4360.23   1407.35 o 
  -4  18   6       74.55      885.52    383.87 o 
  -3  18   6     1013.06     1567.88    388.23 o 
  -2  18   6       34.65      693.13    225.99 o 
  -1  18   6     1733.45     2392.52    521.98 o 
   0  18   6     6957.59     7282.59    358.23 o 
   1  18   6    22895.33    21111.83   1202.89 o 
   2  18   6    16230.15    16144.25    432.98 o 
   3  18   6    19148.41    19866.94    534.83 o 
   4  18   6    43916.46    43298.63   1103.09 o 
   5  18   6    35417.09    34439.93    599.81 o 
   6  18   6    31797.56    32536.23    579.84 o 
   7  18   6    21070.05    21836.57    496.88 o 
   8  18   6    35699.46    33643.53    714.66 o 
   9  18   6    15492.96    15660.75    546.37 o 
  10  18   6    21817.58    20263.11    604.59 o 
  11  18   6     4496.70     4605.39    576.68 o 
  12  18   6    10871.64    10469.85    595.10 o 
  13  18   6      718.45      566.53    142.15 o 
  14  18   6     3389.04     2424.33    734.66 o 
 -13  19   6      765.10      978.23    301.38 o 
 -12  19   6     4206.52     4355.17    226.47 o 
 -11  19   6     5577.71     5546.86    198.70 o 
 -10  19   6      161.28      179.20     78.25 o 
  -9  19   6     8014.95     8267.83    452.86 o 
  -8  19   6     1744.68     1975.70    334.96 o 
  -7  19   6    24284.83    24893.51    476.30 o 
  -6  19   6      129.71      222.60    154.59 o 
  -5  19   6    22629.35    22884.53   1203.97 o 
  -4  19   6     1063.79      777.33    275.04 o 
  -3  19   6    24729.48    25494.41   6859.36 o 
  -2  19   6      390.40      494.72    137.87 o 
  -1  19   6    11432.83    10910.89    785.41 o 
   0  19   6      885.22     1243.21    394.74 o 
   1  19   6      823.08      674.61    276.68 o 
   2  19   6      538.45      471.26     95.73 o 
   3  19   6      473.53      826.66    140.76 o 
   4  19   6     1781.23     1983.50    230.67 o 
   5  19   6     5427.20     5810.72    446.96 o 
   6  19   6      532.87      566.69     92.37 o 
   7  19   6     1927.54     1849.93    309.42 o 
   8  19   6       73.63       32.55     49.39 o 
   9  19   6     4321.34     4200.48    426.68 o 
  10  19   6      781.59      752.50    185.07 o 
  11  19   6     4444.94     3851.86    328.06 o 
  12  19   6     4982.37     5376.57    324.22 o 
  13  19   6      935.44      573.06    221.09 o 
 -13  20   6     1650.30     1193.64    543.91 o 
 -12  20   6      669.88      762.42    191.68 o 
 -11  20   6     3830.81     3767.36    221.58 o 
 -10  20   6     5471.33     5342.78    198.42 o 
  -9  20   6     2629.09     2551.69    326.14 o 
  -8  20   6    11815.20    11574.91    509.57 o 
  -7  20   6     1071.96     1102.90    114.44 o 
  -6  20   6    16796.67    15271.07    924.25 o 
  -5  20   6      173.60      375.81    222.15 o 
  -4  20   6    37355.72    39821.81   1245.55 o 
  -3  20   6    11821.64    13271.82    762.11 o 
  -2  20   6    21271.81    21025.47   1147.08 o 
  -1  20   6    10903.65    13089.88   3532.71 o 
   0  20   6    32999.43    28466.78    865.27 o 
   1  20   6    31473.04    33275.71    644.60 o 
   2  20   6    13808.36    13683.90    521.83 o 
   3  20   6    17911.43    18486.79    569.42 o 
   4  20   6     6646.83     8292.33    471.58 o 
   5  20   6    12271.37    12218.27    714.76 o 
   6  20   6      348.69      416.46    215.84 o 
   7  20   6     2504.58     2017.95    289.39 o 
   8  20   6     1840.82     1808.58    363.18 o 
   9  20   6     2050.68     1613.14    278.71 o 
  10  20   6     3620.18     3168.65    277.41 o 
  11  20   6     2399.92     2046.28    312.70 o 
  12  20   6     3914.78     4126.41    461.06 o 
  13  20   6    12159.58    11144.14    540.72 o 
 -13  21   6     5968.73     6880.26   1007.55 o 
 -12  21   6    20308.41    20604.44    882.13 o 
 -11  21   6      787.28     1077.56    462.88 o 
 -10  21   6    20145.54    21472.97   1157.64 o 
  -9  21   6      638.28      656.02    208.93 o 
  -8  21   6     7229.83     7925.60    432.44 o 
  -7  21   6       13.78       48.10     42.32 o 
  -6  21   6     3156.48     3803.24    749.67 o 
  -5  21   6     2394.99     3109.97    921.04 o 
  -3  21   6      627.06      684.41    249.77 o 
  -2  21   6     7952.46     7530.03   1975.11 o 
  -1  21   6     4215.80     4576.79    959.60 o 
   0  21   6    30990.03    32395.22   1168.92 o 
   1  21   6     8218.79     7253.18    359.57 o 
   2  21   6    25737.34    25933.35    441.73 o 
   3  21   6    18288.63    17102.41    583.53 o 
   4  21   6    25885.68    25295.55    498.76 o 
   5  21   6    14757.93    14132.83    509.04 o 
   6  21   6    14424.33    13690.86    489.65 o 
   7  21   6    20210.07    19264.83    588.86 o 
   8  21   6     7236.74     6923.77    285.70 o 
   9  21   6    30611.32    27904.44   1387.03 o 
  10  21   6     3050.90     3036.79    369.39 o 
  11  21   6    18686.54    17569.53    920.77 o 
  12  21   6      894.59      681.67    258.35 o 
 -12  22   6      574.54      515.61    185.13 o 
 -11  22   6     3505.92     4074.33    978.61 o 
 -10  22   6     8641.94     8244.88    384.21 o 
  -9  22   6     7485.31     6537.27    334.02 o 
  -8  22   6    15168.91    16278.57    458.89 o 
  -7  22   6     1231.04     1608.62    302.29 o 
  -6  22   6    28186.92    27164.82   1319.46 o 
  -5  22   6        6.21      365.27    144.44 o 
  -4  22   6    33414.61    34252.55   1221.34 o 
  -3  22   6       63.10      356.63    137.35 o 
  -2  22   6    27710.60    31050.96   1098.45 o 
  -1  22   6     9217.96     9838.59    761.13 o 
   0  22   6    15804.74    15223.69    944.10 o 
   1  22   6     4579.41     5247.18    230.55 o 
   2  22   6     3213.55     3901.50    189.86 o 
   3  22   6    10673.52    10701.85    438.47 o 
   4  22   6      371.42     1019.51    141.29 o 
   5  22   6     2845.47     2726.26    366.59 o 
   6  22   6     4283.83     4146.03    330.43 o 
   7  22   6     1665.22     1654.53    236.65 o 
   8  22   6     4155.82     3347.68    408.82 o 
   9  22   6        1.41     -114.64    441.26 o 
  10  22   6     7110.12     7428.47    409.28 o 
  11  22   6     2792.87     2156.38    402.60 o 
  12  22   6     2530.42     1930.02    572.96 o 
 -12  23   6       99.29      107.29    105.68 o 
 -11  23   6     1797.57     1219.42    388.90 o 
 -10  23   6     3538.53     3405.96    686.42 o 
  -9  23   6    12949.23    12946.14    900.00 o 
  -8  23   6      616.56      715.74    318.00 o 
  -7  23   6    19194.95    19105.86    781.27 o 
  -6  23   6     1354.44     1635.86    485.45 o 
  -5  23   6    29657.57    30556.75   1473.07 o 
  -4  23   6       60.38      397.83    189.90 o 
  -3  23   6    35265.96    39976.97   1389.22 o 
  -2  23   6     1633.70     2011.28    453.73 o 
  -1  23   6    20208.36    18248.14   1092.12 o 
   0  23   6     6808.88     7108.06    725.60 o 
   1  23   6    14073.50    14500.42    475.98 o 
   2  23   6    10049.93    10237.65    436.02 o 
   3  23   6     2319.94     2694.39    329.42 o 
   4  23   6     4213.60     3968.93    265.40 o 
   5  23   6      101.57      449.11    196.23 o 
   6  23   6     5340.46     5120.72    218.06 o 
   7  23   6     5066.75     5637.99    412.53 o 
   8  23   6      386.75      433.45    133.59 o 
   9  23   6     5849.12     5172.35    226.76 o 
  10  23   6      944.42     1056.13    205.78 o 
  11  23   6     1611.01     1412.54    286.43 o 
 -11  24   6    15279.36    16968.15    736.92 o 
 -10  24   6      798.17      919.79    283.07 o 
  -9  24   6     8657.67     9164.00    393.42 o 
  -8  24   6       69.22      211.90    114.43 o 
  -7  24   6     8331.68     8869.40   1131.21 o 
  -6  24   6      294.29      332.74    173.87 o 
  -5  24   6     3158.31     3674.84    577.55 o 
  -4  24   6     2455.47     2408.47    612.04 o 
  -3  24   6       66.55      359.25    166.58 o 
  -2  24   6      994.64     1064.05    366.10 o 
  -1  24   6     8442.65     8208.58   1042.66 o 
   0  24   6     3470.23     3387.07    746.21 o 
   1  24   6    13139.03    13692.73    438.37 o 
   2  24   6     5865.29     5035.84    302.31 o 
   3  24   6    13910.83    13786.02    456.76 o 
   4  24   6     8352.36     8451.27    389.21 o 
   5  24   6    17093.33    18188.01    440.73 o 
   6  24   6     9021.86     8694.78    494.55 o 
   7  24   6     9198.76     9570.38    428.05 o 
   8  24   6    21292.77    20658.66    611.84 o 
   9  24   6     7778.77     7913.18    336.65 o 
  10  24   6    19344.02    18475.51    681.39 o 
  11  24   6     2877.36     2502.53    553.80 o 
 -10  25   6     4527.26     3889.02    995.43 o 
  -9  25   6     4598.89     4013.42    781.72 o 
  -8  25   6     9778.29    10168.96   1316.57 o 
  -7  25   6     5288.73     5406.70    872.12 o 
  -6  25   6     1587.34     2010.91    388.38 o 
  -5  25   6     7650.23     8621.29    584.67 o 
  -4  25   6      721.03      837.42    274.64 o 
  -3  25   6    12046.17    12909.74    889.66 o 
  -2  25   6     3510.44     3429.13    621.96 o 
  -1  25   6    16257.05    17126.73    733.11 o 
   0  25   6    12024.44    12251.58    766.96 o 
   1  25   6     6895.41     7234.93    324.80 o 
   2  25   6     7727.08     7551.38    467.22 o 
   3  25   6     8166.17     7776.90    422.42 o 
   4  25   6     4619.01     5046.33    221.96 o 
   5  25   6      877.09      698.94    281.19 o 
   6  25   6     1501.20     1424.83    257.23 o 
   7  25   6     1381.83     1288.97    246.04 o 
   8  25   6      109.14      117.09     73.89 o 
   9  25   6     3414.69     3318.28    335.26 o 
  10  25   6     1275.98     1230.92    210.50 o 
 -10  26   6     2979.91     2585.85    707.47 o 
  -9  26   6      626.75      398.00    118.49 o 
  -8  26   6     7593.54     7003.66    776.20 o 
  -7  26   6     1208.63     1551.23    261.61 o 
  -6  26   6     8266.69     9116.45   1231.48 o 
  -5  26   6     1031.78     1327.82    389.81 o 
  -4  26   6    14072.88    14367.77    747.86 o 
  -3  26   6      190.06      180.11    136.21 o 
  -2  26   6    18009.61    19021.66    798.55 o 
  -1  26   6     1018.13      987.15    386.93 o 
   0  26   6    16323.15    16969.04    494.32 o 
   1  26   6     2936.90     2801.66    190.93 o 
   2  26   6     9810.97    10053.78    425.36 o 
   3  26   6      205.54      239.95     88.83 o 
   4  26   6     2978.78     2618.81    774.30 o 
   5  26   6      877.06      584.98    188.65 o 
   6  26   6      973.81      842.22    260.56 o 
   7  26   6      338.53      360.87    103.60 o 
   8  26   6     3877.93     3492.08    879.17 o 
   9  26   6      997.68      649.56    304.76 o 
  -9  27   6     1088.17     1013.52    313.99 o 
  -8  27   6     5897.98     5184.64    717.75 o 
  -7  27   6     1627.46     1555.90    384.31 o 
  -6  27   6     3156.82     2374.66    477.76 o 
  -5  27   6     1890.35     1625.04    358.20 o 
  -4  27   6     4818.95     5407.32    398.75 o 
  -3  27   6     1477.27     1793.24    461.26 o 
  -2  27   6      167.93      124.56    122.53 o 
  -1  27   6     1043.77     1009.92    203.59 o 
   0  27   6     1889.23     2046.78    538.68 o 
   1  27   6     4451.91     4078.28    972.80 o 
   2  27   6     4769.00     4078.70   1019.86 o 
   3  27   6     2920.60     3089.80    539.98 o 
   4  27   6     8548.53     8831.79    378.50 o 
   5  27   6     4778.77     3903.83    965.07 o 
   6  27   6    11053.31    11323.79    530.08 o 
   7  27   6     6516.15     6441.57    340.07 o 
   8  27   6    13480.09    13253.12    623.80 o 
   9  27   6    10051.87    10510.00    507.54 o 
  -8  28   6     1985.83     1696.79    570.53 o 
  -7  28   6      781.01      662.11    202.53 o 
  -6  28   6     2149.33     1643.61    471.25 o 
  -5  28   6     1173.16     1254.01    389.79 o 
  -4  28   6     4637.01     4380.47    733.80 o 
  -3  28   6     2383.98     2300.09    694.44 o 
  -2  28   6     9250.04     9888.76    397.19 o 
  -1  28   6      215.77      197.55     98.84 o 
   0  28   6     7236.21     7734.60    353.38 o 
   1  28   6     1221.92     1197.29    367.20 o 
   2  28   6     6788.38     6975.72    380.60 o 
   3  28   6     1300.51     1301.98    628.52 o 
   4  28   6     6602.21     6851.02    433.55 o 
   5  28   6     1220.91      984.74    337.23 o 
   6  28   6      738.41      413.79    184.87 o 
   7  28   6     1105.30     1018.77    403.81 o 
   8  28   6       51.77      -10.46    148.06 o 
  -7  29   6     2459.31     1995.43    757.82 o 
  -6  29   6     1715.75     1235.23    453.40 o 
  -5  29   6     2299.80     1858.78    798.68 o 
  -4  29   6      262.94      392.54    128.44 o 
  -3  29   6     5222.58     5846.29    395.57 o 
  -2  29   6      283.07      361.55    140.08 o 
  -1  29   6     5551.17     5363.25    296.16 o 
   0  29   6      487.14      513.88    205.87 o 
   1  29   6    10674.20    10687.35    539.28 o 
   2  29   6      568.87      466.56    194.87 o 
   3  29   6     5170.51     5632.11    401.99 o 
   4  29   6     2156.03     1995.07    460.32 o 
   5  29   6     7524.76     6875.69    369.34 o 
   6  29   6      150.72      233.71    145.29 o 
   7  29   6      999.46      555.51    280.15 o 
  -6  30   6    12162.59    12361.67    593.39 o 
  -5  30   6     3343.92     3455.98    516.04 o 
  -4  30   6    10270.75     9780.73    572.75 o 
  -3  30   6     3089.03     3023.46    618.31 o 
  -2  30   6     4608.26     4325.12    791.31 o 
  -1  30   6       96.56      182.81    109.34 o 
   0  30   6     1822.68     1475.44    527.40 o 
   1  30   6       72.49      112.28    144.64 o 
   2  30   6     2722.82     2225.91    649.11 o 
   3  30   6     1741.79     1751.44    549.40 o 
   4  30   6      438.78      378.07    248.08 o 
   5  30   6     2557.10     2509.14    608.91 o 
  -4  31   6      967.49      725.35    234.34 o 
  -3  31   6      520.71      386.78    285.64 o 
  -2  31   6     2295.50     2140.38    741.55 o 
  -1  31   6     1222.21     1250.12    418.78 o 
   0  31   6      297.17      160.49    150.05 o 
   1  31   6     1885.28     1862.87    533.02 o 
   2  31   6      742.33      688.56    238.44 o 
   3  31   6     4171.71     4314.30    281.03 o 
   4  31   6      437.50      249.13    163.71 o 
  -1  32   6     3884.79     4430.27    461.35 o 
   0  32   6     3078.54     2912.22    981.57 o 
   1  32   6     2296.05     1852.77    659.51 o 
 -16   1   7     6422.78     6218.47    298.45 o 
 -15   1   7        3.20       97.95     65.63 o 
 -14   1   7     8241.03     9272.25    319.99 o 
 -13   1   7      426.36      649.52    112.27 o 
 -12   1   7     2932.21     3339.21    265.51 o 
 -11   1   7       53.91       81.10     79.12 o 
 -10   1   7     8137.15     8058.94    383.16 o 
  -9   1   7     1450.52     1432.49    256.82 o 
  -8   1   7      130.52       88.49     45.03 o 
  -7   1   7     1787.86     2175.53    188.40 o 
  -6   1   7     2791.21     2893.66     97.37 o 
  -5   1   7     3481.61     2994.12    329.32 o 
  -4   1   7      625.33      805.04     93.58 o 
  -3   1   7    11101.99    12594.81    324.10 o 
  -2   1   7       74.64      242.81     46.24 o 
  -1   1   7    18988.62    19442.13    416.61 o 
   0   1   7     3948.44     4088.84    127.64 o 
   1   1   7    32793.89    34812.61    564.56 o 
   2   1   7       66.60      104.74     46.68 o 
   3   1   7    55513.50    56239.52    763.74 o 
   4   1   7     5736.67     6071.15    282.83 o 
   5   1   7    21829.11    21023.93    388.77 o 
   6   1   7       96.49      123.90     72.52 o 
   7   1   7    21953.73    22209.19    428.52 o 
   8   1   7      110.33      132.38     58.00 o 
   9   1   7     5741.54     5533.29    324.76 o 
  10   1   7     1125.12     1380.03    228.77 o 
  11   1   7     1006.18     1406.89    337.88 o 
  12   1   7      151.06      141.75    111.41 o 
  13   1   7     1773.62     2176.74    473.63 o 
  14   1   7     2283.65     1905.82    515.88 o 
  15   1   7       62.17      169.61    123.37 o 
  16   1   7     3074.81     2637.23    495.20 o 
 -16   2   7      697.95      715.54    123.86 o 
 -15   2   7     6221.33     6295.08    599.01 o 
 -14   2   7     2865.63     3389.50    226.37 o 
 -13   2   7     5030.79     4714.60    401.24 o 
 -12   2   7     8125.66     7936.07    537.00 o 
 -11   2   7     7004.11     6895.71    449.33 o 
 -10   2   7     8534.00     8144.30    376.78 o 
  -9   2   7    11632.69    11110.40    351.98 o 
  -8   2   7    17062.47    17584.82    445.12 o 
  -7   2   7     4966.22     4368.29    213.92 o 
  -6   2   7    18721.66    19214.58    353.41 o 
  -5   2   7    20136.74    20294.65    386.88 o 
  -4   2   7     1698.46     1954.89    187.31 o 
  -3   2   7     3046.99     3230.16    112.17 o 
  -2   2   7     9268.00     8583.30    191.04 o 
  -1   2   7    25912.48    26701.73    449.62 o 
   0   2   7    17946.28    18232.59    251.61 o 
   1   2   7      521.60      944.75    169.58 o 
   2   2   7      215.59      407.72     81.95 o 
   3   2   7     2103.90     2565.89    183.55 o 
   4   2   7     6187.57     7309.01    251.00 o 
   5   2   7      570.38      995.03    138.30 o 
   6   2   7      240.11      411.61    189.42 o 
   7   2   7     1017.00      885.35    118.22 o 
   8   2   7     3430.17     3190.00    338.94 o 
   9   2   7     1901.01     2123.10    236.89 o 
  10   2   7      527.83      700.68    148.94 o 
  11   2   7     9961.16    10341.69    523.44 o 
  12   2   7     7599.21     7935.35    629.77 o 
  13   2   7     2619.88     2659.38    418.15 o 
  14   2   7     6328.14     6319.30    772.32 o 
  15   2   7     6856.95     6828.17    452.19 o 
  16   2   7     1221.41     1053.45    274.47 o 
 -16   3   7     1247.17     1513.67    234.41 o 
 -15   3   7     2194.27     2000.29    286.39 o 
 -14   3   7      705.22      672.33    153.05 o 
 -13   3   7     3258.11     3165.07    485.86 o 
 -12   3   7     1022.08      707.02    164.63 o 
 -11   3   7     8297.72     8041.05    397.46 o 
 -10   3   7      407.24      491.21    108.96 o 
  -9   3   7     4303.88     4040.13    258.32 o 
  -8   3   7     4036.18     4212.26    190.87 o 
  -7   3   7     1382.97     1322.55    183.64 o 
  -6   3   7    11055.30     9849.18    245.60 o 
  -5   3   7     2298.93     2080.53    208.50 o 
  -4   3   7    25597.03    27089.19    282.91 o 
  -3   3   7     5442.16     5394.89    176.02 o 
  -2   3   7    32956.20    31913.94    526.73 o 
  -1   3   7     3858.81     4231.36    373.69 o 
   0   3   7    19711.26    19135.26    336.53 o 
   1   3   7     8683.02     7999.11    228.30 o 
   2   3   7     7257.97     7592.33    224.39 o 
   3   3   7     5936.42     6001.50    202.66 o 
   4   3   7    10448.69    10735.24    310.00 o 
   5   3   7     5517.38     5711.06    272.56 o 
   6   3   7     4394.01     5057.70    320.99 o 
   7   3   7     2922.20     2769.36    242.77 o 
   8   3   7    14446.86    13790.05    401.15 o 
   9   3   7      904.29      896.15    195.23 o 
  10   3   7     6990.56     7301.13    880.62 o 
  11   3   7     2841.76     2875.12    437.87 o 
  12   3   7     8288.47     8337.41    551.05 o 
  13   3   7     2844.24     2777.91    361.27 o 
  14   3   7      590.28      426.92    134.08 o 
  15   3   7     5432.44     5506.63    493.52 o 
  16   3   7      811.65      937.37    247.56 o 
 -16   4   7      538.93      620.69    144.34 o 
 -15   4   7    14180.35    13998.98    412.37 o 
 -14   4   7     2578.54     2314.96    481.45 o 
 -13   4   7     5162.49     5221.89    253.97 o 
 -12   4   7      620.69      686.31    136.02 o 
 -11   4   7     7421.60     6473.97    314.64 o 
 -10   4   7      764.48      729.36    117.34 o 
  -9   4   7     4677.99     4291.90    256.36 o 
  -8   4   7        6.62        7.65     64.27 o 
  -7   4   7     2065.73     2457.24    218.89 o 
  -6   4   7    14548.38    14825.66    413.87 o 
  -5   4   7     2986.31     2989.77    180.63 o 
  -4   4   7    13048.66    14246.58    536.95 o 
  -3   4   7     8424.53     7891.42    231.97 o 
  -2   4   7    27110.07    28614.27    731.74 o 
  -1   4   7     6291.68     6367.67    201.44 o 
   0   4   7    42774.78    41992.85   1358.22 o 
   1   4   7     3982.71     4260.82    325.51 o 
   2   4   7    57880.22    58620.87    865.66 o 
   3   4   7      213.34      404.23     62.32 o 
   4   4   7    51763.24    53073.99    883.10 o 
   5   4   7    16726.88    16872.67    322.81 o 
   6   4   7    31976.69    33740.93    507.02 o 
   7   4   7      940.99      864.01    101.53 o 
   8   4   7    33434.43    33823.97   1023.49 o 
   9   4   7     5794.97     5981.30    432.99 o 
  10   4   7    13781.75    13766.30    616.29 o 
  11   4   7     1847.49     2228.21    376.04 o 
  12   4   7     1627.86     1815.14    430.11 o 
  13   4   7      127.09      285.56    130.97 o 
  14   4   7      111.72      437.39    294.87 o 
  15   4   7      707.73      688.53    206.49 o 
  16   4   7       57.52      126.92     93.80 o 
 -16   5   7      309.41      124.51     74.37 o 
 -15   5   7     4976.63     5113.92    636.95 o 
 -14   5   7     5591.47     5259.08    571.32 o 
 -13   5   7    18463.21    18516.55    525.14 o 
 -12   5   7     5168.79     4884.46    522.31 o 
 -11   5   7    28154.18    28215.72    678.29 o 
 -10   5   7    22817.24    21442.13    570.79 o 
  -9   5   7    28102.21    27971.05    562.09 o 
  -8   5   7    12562.71    12327.66    401.30 o 
  -7   5   7    46547.20    44220.30    731.15 o 
  -6   5   7    68826.95    69852.41    748.88 o 
  -5   5   7     9922.22    10734.81    259.92 o 
  -4   5   7    32655.89    32474.72    424.87 o 
  -3   5   7     2161.14     2161.26    149.76 o 
  -2   5   7    30093.65    28591.50    479.02 o 
  -1   5   7       22.88      139.52     44.72 o 
   0   5   7    24654.46    23755.62    409.96 o 
   1   5   7     3781.45     4041.23    219.90 o 
   2   5   7      603.64     1385.77    162.74 o 
   3   5   7     7045.74     8029.05    233.82 o 
   4   5   7     3065.28     4098.47    204.75 o 
   5   5   7     4222.18     4294.33    158.60 o 
   6   5   7    17886.50    19054.22    392.56 o 
   7   5   7      516.39     1268.92    418.67 o 
   8   5   7    15322.61    15700.41    456.07 o 
   9   5   7       74.21      216.66     74.25 o 
  10   5   7    25276.01    27130.02    857.65 o 
  11   5   7     4089.57     3869.80    682.61 o 
  12   5   7    11428.45    12151.80    699.39 o 
  13   5   7    22525.84    22591.74    757.52 o 
  14   5   7     7439.99     7726.97    410.80 o 
  15   5   7     7466.21     7838.78    490.26 o 
 -16   6   7      492.82      303.29     88.62 o 
 -15   6   7      938.99      746.55    161.37 o 
 -14   6   7     7189.28     7137.71    339.54 o 
 -13   6   7      396.15      253.76     67.39 o 
 -12   6   7     8003.95     7960.20    430.57 o 
 -11   6   7     2617.39     2024.47    341.47 o 
 -10   6   7    22805.63    23202.11    892.28 o 
  -9   6   7      824.50      835.01    147.31 o 
  -8   6   7    18732.03    18754.32    734.24 o 
  -7   6   7    16446.55    16966.77    442.99 o 
  -6   6   7     2175.95     1744.67    204.82 o 
  -5   6   7    16316.80    17878.15    336.77 o 
  -4   6   7     2714.79     3628.25    322.92 o 
  -3   6   7    40923.79    39343.89    678.51 o 
  -2   6   7     4531.94     4791.81    210.24 o 
  -1   6   7    19414.39    20111.02    364.71 o 
   0   6   7    14947.13    15959.19    405.75 o 
   1   6   7    23237.73    23410.49    531.70 o 
   2   6   7    29355.60    28831.27    798.40 o 
   3   6   7      682.70     1938.11    186.46 o 
   4   6   7    31148.39    30200.19    521.24 o 
   5   6   7     8153.45     8657.12    328.24 o 
   6   6   7    11313.39    11293.10    342.28 o 
   7   6   7    10837.98    10820.85    394.24 o 
   8   6   7    12708.00    12284.62    555.46 o 
   9   6   7    13647.37    13655.61    451.37 o 
  10   6   7      141.57      201.90    136.87 o 
  11   6   7    10566.26    10329.63    549.99 o 
  12   6   7     8838.20     8745.85    525.32 o 
  13   6   7     6496.98     6244.11    748.38 o 
  14   6   7    10570.31    10985.96    601.17 o 
  15   6   7     1167.11     1058.48    385.39 o 
 -16   7   7    18101.02    19201.91    685.39 o 
 -15   7   7     3796.12     3902.61    221.07 o 
 -14   7   7     6181.71     6502.28    213.42 o 
 -13   7   7     8198.23     7209.12    975.33 o 
 -12   7   7     7629.25     7234.03    362.05 o 
 -11   7   7     3246.90     3625.72    392.60 o 
 -10   7   7     4411.50     4222.95    455.22 o 
  -9   7   7    10394.55    10775.45    392.41 o 
  -8   7   7      223.19      139.92     41.36 o 
  -7   7   7     1005.13      565.78    182.99 o 
  -6   7   7     6498.61     6050.26    286.78 o 
  -5   7   7    11193.89    11692.12    471.70 o 
  -4   7   7     8250.12     8324.14    298.21 o 
  -3   7   7    35591.80    39285.01   1052.09 o 
  -2   7   7    12815.71    12503.55    340.38 o 
  -1   7   7    31225.14    30498.31    413.90 o 
   0   7   7    25985.39    28669.71    481.66 o 
   1   7   7    60640.23    61534.90    741.10 o 
   2   7   7     3498.55     2892.61    335.43 o 
   3   7   7   104552.60   107295.80    609.40 o 
   4   7   7      612.23      872.57    124.48 o 
   5   7   7    43002.52    41903.86    493.50 o 
   6   7   7     3446.78     3600.18    339.95 o 
   7   7   7    56769.78    56009.13    970.07 o 
   8   7   7      255.52      218.66    101.20 o 
   9   7   7    29651.82    30850.08    583.20 o 
  10   7   7     8716.08     9777.09   1257.88 o 
  11   7   7     8880.06     9592.95    650.52 o 
  12   7   7     1085.29      894.79    312.11 o 
  13   7   7      239.66      259.49    114.72 o 
  14   7   7      333.90      242.44    107.18 o 
  15   7   7      164.36      275.08    119.76 o 
 -15   8   7      301.25      223.38     69.13 o 
 -14   8   7    11796.43    11440.80    552.84 o 
 -13   8   7     1444.66     1285.18    287.56 o 
 -12   8   7    26537.58    26550.12    732.26 o 
 -11   8   7     5370.43     4144.20    236.37 o 
 -10   8   7    32636.36    34035.66    688.26 o 
  -9   8   7    16667.67    17050.49    525.55 o 
  -8   8   7    30493.34    32190.42    459.90 o 
  -7   8   7    44851.35    44391.45    720.25 o 
  -6   8   7    30838.62    30416.33    484.00 o 
  -5   8   7    81102.12    85105.21    839.41 o 
  -4   8   7      234.74      311.57     56.24 o 
  -3   8   7    81507.12    80213.45    793.56 o 
  -2   8   7     4927.31     4136.73    125.38 o 
  -1   8   7    61722.06    62618.86    630.18 o 
   0   8   7      251.26      338.78     38.28 o 
   1   8   7    20791.50    19063.23    781.17 o 
   2   8   7     5499.93     4754.96    135.27 o 
   3   8   7     4160.44     5304.55    228.04 o 
   4   8   7     1512.69     1577.19    175.05 o 
   5   8   7    12109.27    14325.52    337.53 o 
   6   8   7     2361.07     2266.42    292.79 o 
   7   8   7    45532.65    47440.12    798.68 o 
   8   8   7      661.63      483.65    200.40 o 
   9   8   7    32115.79    31839.08    610.97 o 
  10   8   7     3817.86     4663.86    527.83 o 
  11   8   7    42096.24    43646.31   1602.73 o 
  12   8   7    20054.02    20126.22    706.76 o 
  13   8   7    13026.09    13691.34    706.13 o 
  14   8   7    17854.27    18729.49    754.93 o 
  15   8   7     6948.08     7461.32    322.84 o 
 -15   9   7     4377.52     4660.30    243.47 o 
 -14   9   7      697.53      603.80    198.20 o 
 -13   9   7     8786.86     9433.11    444.81 o 
 -12   9   7     3792.62     3581.97    382.10 o 
 -11   9   7    13552.82    14080.69    475.68 o 
 -10   9   7      393.44      427.61     74.33 o 
  -9   9   7    16488.89    16575.78   1191.03 o 
  -8   9   7    12691.17    11921.84    436.47 o 
  -7   9   7     3659.42     3510.12    233.46 o 
  -6   9   7    28070.96    28771.65    450.64 o 
  -5   9   7      250.18      317.70     55.70 o 
  -4   9   7    46575.69    45153.65    666.59 o 
  -3   9   7     4280.57     4273.83    346.63 o 
  -2   9   7    44322.79    41886.35   1899.65 o 
  -1   9   7     5362.68     4685.82   1519.16 o 
   0   9   7    25497.94    25441.55    456.44 o 
   1   9   7    15088.73    14522.44    352.55 o 
   2   9   7     7043.80     6803.20    186.83 o 
   3   9   7    21578.93    23102.01    723.48 o 
   4   9   7    10729.20    10885.07    273.08 o 
   5   9   7    18331.91    17117.23    357.07 o 
   6   9   7    13882.28    13778.95    279.08 o 
   7   9   7    17344.35    17745.58    663.45 o 
   8   9   7     9297.11     9454.89    422.12 o 
   9   9   7     6946.14     7059.67    756.07 o 
  10   9   7    21161.20    21989.01   1113.19 o 
  11   9   7      420.57      430.44    211.19 o 
  12   9   7    11565.80    11487.53    472.86 o 
  13   9   7     3145.86     2837.92    318.12 o 
  14   9   7     4958.40     4692.19    334.71 o 
  15   9   7     5564.09     4915.71    594.66 o 
 -15  10   7    11581.93    13142.54   1136.51 o 
 -14  10   7     5694.75     6370.80    322.63 o 
 -13  10   7     6282.62     7093.25    387.75 o 
 -12  10   7     7286.22     7035.96    418.37 o 
 -11  10   7     4406.26     3965.00    508.77 o 
 -10  10   7     5458.21     5808.78    304.12 o 
  -9  10   7     1563.21     1601.33    260.11 o 
  -8  10   7     9014.18     8950.14    557.50 o 
  -7  10   7      108.22       88.58     26.80 o 
  -6  10   7     2381.23     2759.10    547.81 o 
  -5  10   7     3490.00     3298.67    252.73 o 
  -4  10   7    11050.11     9441.08   1496.67 o 
  -3  10   7     2122.73     2281.55    289.77 o 
  -2  10   7    45320.11    41757.56    692.51 o 
  -1  10   7    15086.26    14088.56    876.07 o 
   0  10   7    60388.82    61955.00   1040.81 o 
   1  10   7     5584.94     6141.76    176.35 o 
   2  10   7   137114.72   144398.38   7095.11 o 
   3  10   7      520.74      545.54     67.40 o 
   4  10   7   116164.95   120843.74   2060.87 o 
   5  10   7     4072.72     4284.04    286.67 o 
   6  10   7    72180.84    73036.89   1167.92 o 
   7  10   7      442.68      589.54    104.31 o 
   8  10   7    55416.29    56621.22    977.35 o 
   9  10   7     5323.37     5203.08    538.15 o 
  10  10   7    14917.73    14787.35    619.23 o 
  11  10   7     4422.18     4438.42    820.46 o 
  12  10   7      814.80      814.68    175.67 o 
  13  10   7     1205.62      903.49    296.97 o 
  14  10   7     1475.88     1032.02    268.21 o 
  15  10   7      326.63      214.07    119.13 o 
 -15  11   7     9199.90     9351.04   1075.86 o 
 -14  11   7      817.75      675.03    170.63 o 
 -13  11   7    13649.64    13809.52    682.41 o 
 -12  11   7     6967.17     5903.73    243.62 o 
 -11  11   7    37004.71    39639.44   1305.51 o 
 -10  11   7    20364.35    19203.30    654.21 o 
  -9  11   7    28923.51    29537.97    591.66 o 
  -8  11   7    29989.98    30151.30    526.74 o 
  -7  11   7    54983.50    56316.06    957.26 o 
  -6  11   7    62539.75    63800.49   1000.62 o 
  -5  11   7    13696.59    13746.38    472.87 o 
  -4  11   7    68965.68    67625.49   1009.65 o 
  -3  11   7     5089.22     4999.98    478.95 o 
  -2  11   7    55631.77    54813.49    995.94 o 
  -1  11   7       85.29      274.59     86.06 o 
   0  11   7    33819.86    35037.91    629.52 o 
   1  11   7     8359.93     8135.95    217.37 o 
   2  11   7     2878.28     4001.61    277.58 o 
   3  11   7     4115.70     4019.95    308.52 o 
   4  11   7       52.99     1607.68    314.92 o 
   5  11   7    13996.01    13447.34    375.88 o 
   6  11   7     6316.23     7593.87    441.79 o 
   7  11   7      522.40      590.10    364.79 o 
   8  11   7    33770.41    35346.80    707.23 o 
   9  11   7      309.43      221.27    100.24 o 
  10  11   7    22065.16    22786.69    720.44 o 
  11  11   7    14531.32    14972.21    756.33 o 
  12  11   7    28173.98    28606.58    815.25 o 
  13  11   7    16334.22    15874.04    771.70 o 
  14  11   7    10089.06     9574.25    402.75 o 
  15  11   7    12981.21    13753.43    491.09 o 
 -15  12   7     4214.33     4053.12    270.71 o 
 -14  12   7    11344.31    12488.92    411.10 o 
 -13  12   7      199.03      164.32     75.68 o 
 -12  12   7     9563.55     9961.80    466.64 o 
 -11  12   7       25.11       40.11     70.09 o 
 -10  12   7    16547.21    15449.13    571.46 o 
  -9  12   7     5012.37     4625.89    234.89 o 
  -8  12   7    16061.59    16359.88    515.01 o 
  -7  12   7    10891.89    10900.54    379.99 o 
  -6  12   7     2691.33     2863.18    191.77 o 
  -5  12   7    46755.28    49851.74   2294.42 o 
  -4  12   7     5201.98     4307.98    495.55 o 
  -3  12   7    28507.20    27385.65    750.21 o 
  -2  12   7     1765.98     1775.71    384.71 o 
  -1  12   7    30276.16    30652.70    442.45 o 
   0  12   7     3258.96     3385.23    619.14 o 
   1  12   7    16844.71    17144.69    312.47 o 
   2  12   7    16211.45    17167.50    349.81 o 
   3  12   7      792.77     1476.08    180.00 o 
   4  12   7    22084.85    21036.05    520.43 o 
   5  12   7     4165.70     5195.10    344.89 o 
   6  12   7    14698.52    14542.78    703.49 o 
   7  12   7     8206.59     8306.27    395.42 o 
   8  12   7    15644.35    15786.18    560.66 o 
   9  12   7    18560.82    17963.26   1000.94 o 
  10  12   7     1819.21     1418.68    309.43 o 
  11  12   7    13749.74    13209.85    667.26 o 
  12  12   7      194.88      337.10    157.10 o 
  13  12   7     8511.12     8913.20    523.09 o 
  14  12   7     2246.66     1569.86    541.24 o 
 -14  13   7    19643.93    21004.81    852.72 o 
 -13  13   7     8007.90     8198.07    271.68 o 
 -12  13   7    16609.77    19182.56   1690.95 o 
 -11  13   7     5122.00     5189.98    343.64 o 
 -10  13   7     6763.98     7839.57    560.27 o 
  -9  13   7     6574.90     6630.87    312.57 o 
  -8  13   7       69.35       71.86     70.64 o 
  -7  13   7       57.54      130.00    149.98 o 
  -6  13   7     6042.78     6054.54    346.95 o 
  -5  13   7     1548.84     1829.78    681.43 o 
  -4  13   7    19429.71    18896.36   1434.04 o 
  -3  13   7    16236.77    15938.41   2849.18 o 
  -2  13   7    27136.90    26955.67   1252.43 o 
  -1  13   7    33609.68    31575.03    544.52 o 
   0  13   7    25184.36    26327.51    806.33 o 
   1  13   7    58407.95    60831.00   3779.07 o 
   2  13   7     8977.36     9295.04    256.65 o 
   3  13   7    80950.31    80825.57   1077.69 o 
   4  13   7      534.66      815.38    138.41 o 
   5  13   7    62569.22    61126.15   1133.51 o 
   6  13   7     2703.90     3139.84    210.48 o 
   7  13   7    47623.32    48795.38    969.48 o 
   8  13   7    11434.40    11165.73    462.35 o 
   9  13   7    25648.02    26362.30    589.92 o 
  10  13   7     7263.18     6853.92    375.71 o 
  11  13   7     6405.87     7182.96    564.88 o 
  12  13   7     4146.88     4209.20    430.23 o 
  13  13   7       40.80      159.35    135.75 o 
  14  13   7      134.04      105.54    101.64 o 
 -14  14   7     3690.95     3439.16    670.35 o 
 -13  14   7      846.96      553.91    150.50 o 
 -12  14   7    18714.43    20062.21    601.55 o 
 -11  14   7     7443.04     6948.67    253.01 o 
 -10  14   7    21647.72    23334.70    793.40 o 
  -9  14   7    13975.38    13935.89    498.60 o 
  -8  14   7    20858.92    21140.92    433.01 o 
  -7  14   7    29430.09    29472.09    484.26 o 
  -6  14   7    34683.85    32865.61   1018.40 o 
  -5  14   7    45449.97    46299.04   1233.40 o 
  -4  14   7     6340.24     7357.51    355.32 o 
  -3  14   7    50357.64    50582.00   1054.75 o 
  -2  14   7     4788.37     4169.39    326.62 o 
  -1  14   7    44762.16    42661.38   2331.70 o 
   0  14   7     4517.49     4545.44    603.04 o 
   1  14   7    21890.44    21499.47   2274.38 o 
   2  14   7     3262.17     2741.44    229.82 o 
   3  14   7     6966.09     7846.63    342.28 o 
   4  14   7     6973.96     6870.14    328.47 o 
   5  14   7      146.97      918.64    481.68 o 
   6  14   7     7283.06     7308.93    489.67 o 
   7  14   7    11297.17    11454.33    537.88 o 
   8  14   7       25.55       59.21     66.20 o 
   9  14   7    18478.91    17198.04    975.11 o 
  10  14   7     1555.81     1275.90    248.49 o 
  11  14   7    28985.64    31174.59    846.35 o 
  12  14   7     6532.67     6726.81    577.40 o 
  13  14   7    21025.13    21678.79    776.00 o 
  14  14   7     7645.53     7272.93    564.16 o 
 -14  15   7     1640.07     2077.55    649.93 o 
 -13  15   7    10988.09    11521.13    350.77 o 
 -12  15   7       58.25       38.97    128.83 o 
 -11  15   7     9697.94     9627.79    435.85 o 
 -10  15   7     1862.68     1843.19    273.68 o 
  -9  15   7    26951.71    27907.20    936.21 o 
  -8  15   7     9346.49     8603.53    409.11 o 
  -7  15   7    18227.29    19808.89    431.54 o 
  -6  15   7    12839.89    12739.73    726.04 o 
  -5  15   7    18364.42    20893.87   1121.54 o 
  -4  15   7    20916.76    21303.28   1143.75 o 
  -3  15   7     2373.28     1319.15    504.77 o 
  -2  15   7    21406.70    21259.90   1027.32 o 
  -1  15   7     5093.66     6998.16   1354.47 o 
   0  15   7     4563.46     1911.15    493.44 o 
   1  15   7    15398.79    14740.25    762.59 o 
   2  15   7    12259.12    10920.82   1215.18 o 
   3  15   7    37710.38    38187.36    889.94 o 
   4  15   7      836.49     1147.21    223.05 o 
   5  15   7    15375.59    16051.74    530.70 o 
   6  15   7      936.93      944.29    146.99 o 
   7  15   7    18703.68    20916.72    983.44 o 
   8  15   7     3794.08     3945.58    480.45 o 
   9  15   7      295.14      166.91     87.97 o 
  10  15   7    15093.09    14373.41    700.19 o 
  11  15   7       17.06        9.62    121.93 o 
  12  15   7     8216.24     9088.16    355.02 o 
  13  15   7      955.27      792.37    169.92 o 
  14  15   7    11317.89    11249.00    480.22 o 
 -14  16   7     1257.03     1048.79    418.13 o 
 -13  16   7    17626.19    19545.75    997.00 o 
 -12  16   7     6306.53     6402.09    228.04 o 
 -11  16   7     5851.47     5658.41    550.47 o 
 -10  16   7     4934.44     5100.28    240.50 o 
  -9  16   7      706.78      582.95    131.38 o 
  -8  16   7     5172.72     5316.49    461.57 o 
  -7  16   7     3009.79     2304.30    784.14 o 
  -6  16   7     4235.35     4762.74    975.80 o 
  -5  16   7     3514.83     3269.44    794.08 o 
  -4  16   7     3413.20     3341.06    860.40 o 
  -3  16   7    28604.14    27233.30    815.48 o 
  -2  16   7    14578.67    13531.99    516.19 o 
  -1  16   7    16097.48    15774.73    819.37 o 
   0  16   7    61881.09    63664.89   2065.43 o 
   1  16   7     9069.50     8262.48    584.32 o 
   2  16   7    73373.73    77249.35    274.54 o 
   3  16   7     1048.66     1587.99    241.93 o 
   4  16   7   112613.49   114573.80   2665.53 o 
   5  16   7      106.20      200.87     85.94 o 
   6  16   7    66177.36    66025.18   2100.24 o 
   7  16   7     6858.18     6520.73    328.05 o 
   8  16   7    29714.56    29378.30   2483.79 o 
   9  16   7     8961.59     9035.68    465.60 o 
  10  16   7    14418.73    15217.25    570.38 o 
  11  16   7     3578.19     3683.32    345.89 o 
  12  16   7     1575.46     1259.27    454.83 o 
  13  16   7     1653.77     1179.36    348.96 o 
 -13  17   7     7099.63     6811.41   1094.89 o 
 -12  17   7       51.32      -20.48    119.38 o 
 -11  17   7    16770.09    18036.49    521.15 o 
 -10  17   7     8535.30     8572.68    390.64 o 
  -9  17   7    12543.07    12055.62    562.83 o 
  -8  17   7     6835.55     6817.23    386.37 o 
  -7  17   7    22444.11    22234.19   5781.75 o 
  -6  17   7    22664.71    23084.67    863.81 o 
  -5  17   7    18877.79    19890.64   1065.91 o 
  -3  17   7    11689.71    10233.62   1253.20 o 
  -2  17   7    31531.44    34268.95    970.63 o 
  -1  17   7     3378.45     2181.63    511.84 o 
   0  17   7    31241.20    28983.95    887.16 o 
   1  17   7      310.45      608.15    248.75 o 
   2  17   7     6264.03     4246.11    949.83 o 
   3  17   7      105.35      208.13    111.34 o 
   4  17   7     7204.82     7489.95    480.83 o 
   5  17   7     3376.68     3308.71    394.28 o 
   6  17   7     2654.08     2667.77    347.02 o 
   7  17   7     1400.53     1191.38    293.76 o 
   8  17   7    12625.97    13790.92    588.33 o 
   9  17   7       31.64       75.08     66.70 o 
  10  17   7    15539.85    14556.00    481.06 o 
  11  17   7      213.12      173.80     65.51 o 
  12  17   7    18196.52    17606.01    653.98 o 
  13  17   7     1269.15      981.81    194.19 o 
 -13  18   7     4193.81     5410.60    379.66 o 
 -12  18   7     4301.68     4222.71    696.05 o 
 -11  18   7      711.15      833.92    230.85 o 
 -10  18   7    10815.55    10850.11    470.64 o 
  -9  18   7     1231.11     1029.15    119.58 o 
  -8  18   7     9041.57    10073.00    122.04 o 
  -7  18   7    12089.95    12085.47    748.45 o 
  -6  18   7     7350.32     7494.79    579.73 o 
  -5  18   7    19883.92    21613.19    813.04 o 
  -4  18   7    19910.84    20284.98   1097.06 o 
  -3  18   7    39339.49    42911.33   1301.24 o 
  -2  18   7     2375.32     2542.47    607.11 o 
  -1  18   7    21548.79    21262.65   1176.27 o 
   0  18   7     4331.81     4238.27    436.05 o 
   1  18   7    20219.61    19498.03   1051.17 o 
   2  18   7    12727.38    12805.14    931.54 o 
   3  18   7    10736.88    12131.92    502.82 o 
   4  18   7    14082.00    14897.77    504.05 o 
   5  18   7      891.15      978.90    215.46 o 
   6  18   7    10576.44     9987.39    770.46 o 
   7  18   7     3320.42     2834.24    414.36 o 
   8  18   7     1973.01     1772.56    251.63 o 
   9  18   7    15654.72    15472.99    666.76 o 
  10  18   7       83.32      199.63    109.69 o 
  11  18   7     8812.02     7475.66    979.90 o 
  12  18   7       38.79      149.14    121.86 o 
  13  18   7     8904.47     8003.05    508.34 o 
 -13  19   7       51.07       26.53    163.42 o 
 -12  19   7     9146.49     9943.72   1278.12 o 
 -11  19   7     4463.45     4504.90    833.90 o 
 -10  19   7     2254.50     3163.42    893.40 o 
  -9  19   7      586.19      700.10    271.03 o 
  -8  19   7       20.67       33.91     85.40 o 
  -7  19   7     4081.69     4635.02   1193.12 o 
  -6  19   7       79.32      -12.41    155.66 o 
  -4  19   7     2029.29     2013.72    551.28 o 
  -3  19   7     1934.35     2373.53    825.68 o 
  -2  19   7     2439.78     2515.80    632.01 o 
  -1  19   7    25858.43    28500.67    988.13 o 
   0  19   7     2622.29     3639.64    653.30 o 
   1  19   7    50708.49    48266.08   1520.13 o 
   2  19   7     2639.72     3464.16   1537.98 o 
   3  19   7    51747.58    52560.40    954.04 o 
   4  19   7     2760.84     2468.00    241.68 o 
   5  19   7    55184.47    55815.85   1724.83 o 
   6  19   7      317.76      177.00    123.62 o 
   7  19   7    21392.63    21114.15    487.86 o 
   8  19   7     1465.86     1084.41    242.68 o 
   9  19   7    11999.02    11065.90   1143.57 o 
  10  19   7      196.30      300.50    100.44 o 
  11  19   7     4094.80     3845.19    350.53 o 
  12  19   7     1085.02      901.03    219.21 o 
 -12  20   7     7419.99     7227.37    969.55 o 
 -11  20   7     2921.22     2501.59    443.10 o 
 -10  20   7    11496.20    11854.83    832.99 o 
  -9  20   7     7960.89     8089.28    398.26 o 
  -8  20   7    15860.71    16163.99    955.07 o 
  -7  20   7     6079.52     6702.62   1108.91 o 
  -6  20   7    28013.53    30305.36   1454.80 o 
  -5  20   7    14337.22    13986.38    877.64 o 
  -4  20   7    23247.05    22494.14   1009.70 o 
  -3  20   7     9923.14    10413.75    909.29 o 
  -2  20   7     8086.76     8310.02   1348.71 o 
  -1  20   7     9938.71    10026.18   1174.00 o 
   0  20   7     1274.22     1134.33    248.10 o 
   1  20   7     3120.15     2049.57    593.62 o 
   2  20   7       15.23      232.65    151.25 o 
   3  20   7     5565.27     5065.72    302.02 o 
   4  20   7        6.71      162.75    305.37 o 
   5  20   7       75.10       32.04     45.75 o 
   6  20   7     1034.67     1062.13    201.08 o 
   7  20   7     2631.54     2340.49    419.13 o 
   8  20   7      516.66      402.12    109.28 o 
   9  20   7     5064.34     3796.61    677.20 o 
  10  20   7     1161.34      978.87    285.04 o 
  11  20   7     8243.51     7765.29    501.73 o 
  12  20   7     1347.52     1147.46    307.25 o 
 -12  21   7      767.46      722.56    369.74 o 
 -11  21   7      717.44      964.32    272.15 o 
 -10  21   7      384.11      448.81    189.28 o 
  -9  21   7     1356.24     1277.42    410.90 o 
  -8  21   7     3910.84     4007.20    917.30 o 
  -7  21   7     1623.15     1595.53    270.99 o 
  -6  21   7     1418.02      964.02    339.30 o 
  -4  21   7    10323.37    10085.97    657.21 o 
  -3  21   7      867.95      897.03    156.53 o 
  -2  21   7    15645.92    16256.60    992.23 o 
  -1  21   7     1273.27      857.60    225.70 o 
   0  21   7     2213.26     1867.62    406.49 o 
   1  21   7     2259.08     2872.44    624.32 o 
   2  21   7     6325.51     5908.21    827.69 o 
   3  21   7     3566.52     3417.83    153.75 o 
   4  21   7     1656.22     1503.72    154.89 o 
   5  21   7     4148.29     3956.11    264.32 o 
   6  21   7      208.81      172.68     52.82 o 
   7  21   7     1619.93     1323.74    214.57 o 
   8  21   7     4480.36     4598.00    434.45 o 
   9  21   7       70.81       40.58     70.59 o 
  10  21   7     3094.50     2796.52    373.78 o 
  11  21   7       12.70      165.41    102.33 o 
 -11  22   7     9848.84     9160.06    571.74 o 
 -10  22   7      674.58      732.42    287.84 o 
  -9  22   7     3212.96     3077.83    720.89 o 
  -8  22   7     2719.13     2895.33    530.09 o 
  -7  22   7     4026.69     3967.24    833.57 o 
  -6  22   7      907.45     1025.22    375.19 o 
  -5  22   7     1043.21     1127.86    456.55 o 
  -4  22   7     5527.32     5450.84    721.80 o 
  -3  22   7      189.70      144.23    126.07 o 
  -2  22   7     5729.83     6233.62    542.14 o 
  -1  22   7      602.98      681.97    180.05 o 
   0  22   7    11628.45    13571.45    847.27 o 
   1  22   7       98.69      199.72    109.90 o 
   2  22   7    12210.00     9990.54    631.06 o 
   3  22   7     1685.74     1731.27    201.01 o 
   4  22   7    16823.19    17441.15    767.46 o 
   5  22   7     2869.60     3247.45    392.64 o 
   6  22   7    12555.50    12677.24    414.55 o 
   7  22   7        7.99       42.82     54.65 o 
   8  22   7     7831.76     8285.32    466.16 o 
   9  22   7      626.44      648.17    151.28 o 
  10  22   7     8771.43     8249.91    425.35 o 
  11  22   7       59.69      123.73    102.05 o 
 -10  23   7     6443.62     6948.80    429.23 o 
  -9  23   7     7730.98     7925.69    484.48 o 
  -8  23   7     2069.79     1811.80    420.01 o 
  -7  23   7     6620.80     6137.50    320.82 o 
  -6  23   7     7746.44     7856.83   1114.23 o 
  -5  23   7    19787.67    20551.38    825.74 o 
  -4  23   7     5248.83     5764.89    449.49 o 
  -3  23   7    11522.99    11081.93    793.13 o 
  -2  23   7     4421.17     4352.05    939.42 o 
  -1  23   7     7310.80     7247.75    651.25 o 
   0  23   7     2379.55     2098.86    445.51 o 
   1  23   7     6773.74     6013.04    766.72 o 
   2  23   7      876.51     1181.14    400.87 o 
   3  23   7     7048.58     6603.30    342.13 o 
   4  23   7      987.77      589.56    382.86 o 
   5  23   7     4037.23     4340.64    778.87 o 
   6  23   7      820.58      950.18    152.60 o 
   7  23   7     2489.28     2358.28    294.69 o 
   8  23   7      881.85      781.26    154.08 o 
   9  23   7     7814.07     7846.70    324.92 o 
  10  23   7     1944.01     1879.13    506.43 o 
 -10  24   7      106.09      259.95    166.05 o 
  -9  24   7      107.85      132.34    161.44 o 
  -8  24   7      192.79      188.34    166.27 o 
  -6  24   7      937.92      542.88    184.79 o 
  -5  24   7     1614.46     1671.19    409.42 o 
  -4  24   7     4199.32     4528.86    788.14 o 
  -3  24   7       58.64       57.82     79.34 o 
  -2  24   7      511.58      474.53    139.39 o 
  -1  24   7     1510.52     1022.01    354.69 o 
   0  24   7      111.42      133.31    119.50 o 
   1  24   7        6.21       72.46     74.32 o 
   2  24   7     1086.25     1331.01    522.80 o 
   3  24   7      260.30      219.11     58.31 o 
   4  24   7       96.85      231.81     91.43 o 
   5  24   7     2649.33     2191.72    616.64 o 
   6  24   7      294.69      416.22    206.29 o 
   7  24   7     1292.39     1269.23    272.25 o 
   8  24   7       22.84       22.69    117.86 o 
   9  24   7      256.49       92.86    131.32 o 
  10  24   7      488.99      421.21    240.45 o 
  -9  25   7     4814.53     5035.95    328.01 o 
  -8  25   7    10857.63    10114.09    492.20 o 
  -7  25   7     6676.24     7289.66    671.27 o 
  -5  25   7     5410.75     4807.97    300.11 o 
  -4  25   7    12301.41    11192.17    797.61 o 
  -3  25   7     3533.09     3417.10    788.24 o 
  -2  25   7     6467.56     6708.59    353.70 o 
  -1  25   7     3455.83     3401.86    869.30 o 
   0  25   7     1482.70      867.67    318.21 o 
   1  25   7     4126.36     3622.04    881.22 o 
   2  25   7      382.15      412.08    242.83 o 
   3  25   7     3188.40     2986.86    925.42 o 
   4  25   7     1420.95     1851.69    454.47 o 
   5  25   7     4022.33     4398.35    848.80 o 
   6  25   7     2025.65     1567.83    425.66 o 
   7  25   7     2138.82     1734.99    576.33 o 
   8  25   7     4808.10     4248.09   1043.88 o 
   9  25   7     4908.69     3615.67   1021.63 o 
  -8  26   7      133.96      242.96    210.80 o 
  -7  26   7      195.41      182.69    123.13 o 
  -6  26   7      796.48      660.27    307.47 o 
  -5  26   7      951.45      916.89    327.33 o 
  -4  26   7     5054.20     5455.93    827.92 o 
  -3  26   7      446.60      491.95    145.33 o 
  -2  26   7     9059.50     9968.18   1333.80 o 
  -1  26   7      452.40      595.38    194.52 o 
   0  26   7    15172.70    16619.02    482.64 o 
   1  26   7       97.35      -58.38    136.91 o 
   2  26   7    17806.56    18468.45    807.75 o 
   3  26   7      226.04      140.25     85.82 o 
   4  26   7    22238.79    23144.89    975.53 o 
   5  26   7       35.58       64.40     91.29 o 
   6  26   7    12254.48    11357.82    555.60 o 
   7  26   7       59.04      -69.54    127.43 o 
   8  26   7     8072.75     5982.91   1507.91 o 
  -7  27   7      697.00      671.80    311.60 o 
  -6  27   7     4676.41     4708.28    309.41 o 
  -5  27   7        6.67      141.08    149.30 o 
  -4  27   7     3637.24     2769.69    720.18 o 
  -3  27   7     1225.05     1135.20    342.34 o 
  -2  27   7     1457.45     1425.66    534.87 o 
  -1  27   7     3702.83     3678.03    972.56 o 
   0  27   7     1524.92     1206.12    317.43 o 
   1  27   7    11009.00    10814.60    762.34 o 
   2  27   7        2.85      215.72    167.22 o 
   3  27   7     6650.82     6873.64    435.81 o 
   4  27   7       39.03      146.42    108.85 o 
   5  27   7     5962.80     4868.57    510.84 o 
   6  27   7     1915.80     1478.73    528.19 o 
   7  27   7     2219.74     1796.77    499.26 o 
  -6  28   7     4129.52     3639.62    598.88 o 
  -5  28   7    12856.27    12192.35    581.39 o 
  -4  28   7     2342.81     2173.89    599.14 o 
  -3  28   7    18778.58    20034.78   1009.03 o 
  -2  28   7      440.33      445.73    120.28 o 
  -1  28   7     3991.16     2797.01    911.26 o 
   0  28   7      106.69      152.05     76.49 o 
   1  28   7     2459.00     2172.89    483.50 o 
   2  28   7      898.79      951.21    256.25 o 
   3  28   7      416.03      303.39    143.84 o 
   4  28   7        9.54       64.76     85.37 o 
   5  28   7     2053.99     1857.56    687.78 o 
   6  28   7     1427.60     1237.69    457.14 o 
  -5  29   7     3155.87     2472.85    975.20 o 
  -4  29   7     1508.31     1424.56    412.33 o 
  -3  29   7     8372.53     8569.17    439.42 o 
  -2  29   7     2718.89     2511.64    423.95 o 
  -1  29   7    13896.99    15354.86    635.61 o 
   0  29   7      269.09      308.92    168.38 o 
   1  29   7    17702.21    18253.36    758.84 o 
   2  29   7       73.47       52.97     89.04 o 
   3  29   7    17907.32    19299.25    790.43 o 
   4  29   7      363.54      224.02    124.82 o 
   5  29   7    13520.10    13532.87    786.65 o 
  -1  30   7     1805.54     1255.44    529.79 o 
   0  30   7    12848.66    13836.91    684.56 o 
   1  30   7      158.17      222.89    179.91 o 
   2  30   7    13686.33    15831.58    690.10 o 
   3  30   7       13.85      -14.13    108.43 o 
 -15   0   8    22336.21    23426.24    905.93 o 
 -14   0   8     1839.19     1969.59    605.49 o 
 -13   0   8    29512.22    31972.46   1229.05 o 
 -12   0   8      960.68     1042.22    345.91 o 
 -11   0   8    34082.42    32788.31   2432.39 o 
 -10   0   8    10541.73    11110.24    578.08 o 
  -9   0   8    63564.55    65660.18   1336.02 o 
  -8   0   8    21413.17    22231.73   1178.65 o 
  -7   0   8    10124.52    10314.12    841.64 o 
  -6   0   8    18451.98    18390.83    641.74 o 
  -5   0   8    13873.19    13253.05    722.21 o 
  -4   0   8    15266.88    17196.78   1473.26 o 
  -3   0   8      964.76     1375.47    248.91 o 
  -2   0   8    16309.74    16031.62   1059.37 o 
  -1   0   8     1380.12     2023.75    302.87 o 
   0   0   8      829.44      809.52    218.50 o 
   1   0   8    23637.67    23261.00    616.71 o 
   2   0   8     7772.16     8495.25    429.72 o 
   3   0   8     8623.89     8558.74    524.50 o 
   4   0   8    63267.83    64004.21    945.16 o 
   5   0   8     7243.35     8828.08    542.47 o 
   6   0   8    41339.74    42564.64   1011.60 o 
   7   0   8    14285.02    14118.40    632.83 o 
   8   0   8    87352.37    86318.26   5389.33 o 
   9   0   8     3966.04     5017.21    453.48 o 
  10   0   8    59038.46    60238.94   2073.36 o 
  11   0   8      362.46      518.68    296.76 o 
  12   0   8    22157.75    23159.55    975.49 o 
  13   0   8     8424.27     7758.11    597.30 o 
  14   0   8    16072.13    16598.66   1094.14 o 
  15   0   8     4711.31     3822.45    890.90 o 
 -15   1   8     2285.14     2239.01    394.27 o 
 -14   1   8     1840.94     1676.34    254.69 o 
 -13   1   8     1237.74     1010.00    208.96 o 
 -12   1   8     9003.73    10087.90    745.55 o 
 -11   1   8     4062.42     3163.46    540.63 o 
 -10   1   8     4484.31     4631.52    461.47 o 
  -9   1   8    21931.48    20650.92    582.06 o 
  -8   1   8     4237.01     3749.45    445.31 o 
  -7   1   8    54769.36    56826.46    920.27 o 
  -6   1   8     8055.15     7381.78    431.72 o 
  -5   1   8    57436.63    58725.98    826.56 o 
  -4   1   8    39741.11    40708.10    529.44 o 
  -3   1   8    42193.39    43048.31    615.61 o 
  -2   1   8    65881.83    68891.04   1017.59 o 
  -1   1   8    40511.73    42167.21    515.83 o 
   0   1   8   123679.05   126520.24   1758.81 o 
   1   1   8     9712.86     9967.73    310.02 o 
   2   1   8    71310.27    75807.48    779.43 o 
   3   1   8     5877.85     8090.35    308.78 o 
   4   1   8    65235.31    68311.38    717.15 o 
   5   1   8    16010.50    17356.50    458.67 o 
   6   1   8    12436.27    12832.24    516.31 o 
   7   1   8    28517.19    30505.71    442.22 o 
   8   1   8     6903.30     6952.09    471.76 o 
   9   1   8    19278.82    20775.34    587.84 o 
  10   1   8     2282.05     1782.37    503.95 o 
  11   1   8    12234.95    13128.50    662.34 o 
  12   1   8     8659.97     8529.85    519.13 o 
  13   1   8       33.17      159.21    109.44 o 
  14   1   8    15960.10    15961.39    690.47 o 
  15   1   8       24.55       53.12    118.20 o 
 -15   2   8     3233.76     3418.69    439.11 o 
 -14   2   8      280.51      300.01    124.24 o 
 -13   2   8     5677.90     5621.18    350.55 o 
 -12   2   8     1408.60     1455.21    374.87 o 
 -11   2   8     7549.09     7093.12    516.51 o 
 -10   2   8     5818.82     5345.57    275.57 o 
  -9   2   8    10359.70     9457.59    472.75 o 
  -8   2   8    12861.72    13515.50    521.08 o 
  -7   2   8      184.69      312.59     76.03 o 
  -6   2   8    38967.48    40449.31    681.17 o 
  -5   2   8    16034.48    15729.55    488.52 o 
  -4   2   8    23573.14    23297.71    574.79 o 
  -3   2   8    35844.39    36000.35    405.33 o 
  -2   2   8    35745.13    36199.01    634.49 o 
  -1   2   8    66351.00    70069.41    818.24 o 
   0   2   8    22043.66    21889.80    608.79 o 
   1   2   8    98583.48   102383.16   1033.70 o 
   2   2   8     2624.96     3738.68    382.77 o 
   3   2   8    48499.19    47889.54    524.02 o 
   4   2   8     3630.34     4418.34    317.56 o 
   5   2   8    20709.07    20106.95    755.14 o 
   6   2   8    12926.97    13425.16    556.51 o 
   7   2   8     4832.79     4662.77    320.62 o 
   8   2   8    15845.87    15708.65    635.89 o 
   9   2   8      318.01      453.00    130.62 o 
  10   2   8    18605.98    19296.64    872.89 o 
  11   2   8     8358.96     8623.59    555.10 o 
  12   2   8     3988.66     4448.88    771.86 o 
  13   2   8    12628.89    12545.01    889.05 o 
  14   2   8       16.58       55.45    123.25 o 
  15   2   8     9660.24     9565.42    691.10 o 
 -15   3   8       99.66      122.56     66.42 o 
 -14   3   8    38347.20    41674.73    783.22 o 
 -13   3   8     1142.55      974.29    176.64 o 
 -12   3   8    30398.31    30939.48   1096.59 o 
 -11   3   8     4625.20     4291.56    372.96 o 
 -10   3   8    66823.21    63800.55   3421.45 o 
  -9   3   8    13974.89    14582.79    439.81 o 
  -8   3   8    23316.42    23569.83    931.13 o 
  -7   3   8     9840.84    11732.12    371.86 o 
  -6   3   8     5913.61     6037.33    344.12 o 
  -5   3   8    12049.48    13543.83    471.38 o 
  -4   3   8      284.96      219.04     40.19 o 
  -3   3   8     8921.54     9515.80    240.79 o 
  -2   3   8     7400.31     8683.63    268.43 o 
  -1   3   8     3176.34     3309.71    235.09 o 
   0   3   8     7779.99     7837.40    348.23 o 
   1   3   8     5375.31     5302.75    201.27 o 
   2   3   8    24858.09    26827.46    470.03 o 
   3   3   8    45232.18    44570.23    514.14 o 
   4   3   8      177.73      262.19     51.09 o 
   5   3   8    62942.04    66132.48    949.73 o 
   6   3   8     3213.71     3591.45    279.63 o 
   7   3   8    76563.12    79561.34   1011.48 o 
   8   3   8     1296.55     1230.06    272.86 o 
   9   3   8    88940.97    95251.41   3012.98 o 
  10   3   8     1107.72     1443.80    437.38 o 
  11   3   8    40537.52    43470.68    760.11 o 
  12   3   8     7266.72     7765.31    325.26 o 
  13   3   8    26070.00    27782.24    908.98 o 
  14   3   8     5830.10     6311.00    690.64 o 
  15   3   8     6947.89     7192.96    400.20 o 
 -15   4   8     1223.27      926.59    146.92 o 
 -14   4   8      361.41      645.59    129.53 o 
 -13   4   8     1468.52     1800.85    353.68 o 
 -12   4   8     4758.35     3750.77    446.77 o 
 -11   4   8     3869.20     3780.89    579.27 o 
 -10   4   8     9975.93     9561.27    456.99 o 
  -9   4   8       76.98      123.04     64.18 o 
  -8   4   8    36024.91    36418.39    549.01 o 
  -7   4   8       15.30       84.58     54.82 o 
  -6   4   8    44113.72    45465.59    743.35 o 
  -5   4   8    34501.33    32456.92    485.35 o 
  -4   4   8    35737.57    36005.33    400.75 o 
  -3   4   8    24510.62    23960.19    687.65 o 
  -2   4   8    25184.94    23996.55    492.63 o 
  -1   4   8    94996.99   100150.16   1232.30 o 
   0   4   8    12747.97    13193.13    321.06 o 
   1   4   8    50150.93    54382.86    858.55 o 
   2   4   8     3843.16     4303.69    296.02 o 
   3   4   8    51623.95    50299.96    719.53 o 
   4   4   8    14007.18    14167.13    316.03 o 
   5   4   8    26452.40    25970.86    426.25 o 
   6   4   8    35487.02    37247.79    663.96 o 
   7   4   8     7508.17     6896.70    341.44 o 
   8   4   8    12764.66    12394.68   1098.17 o 
   9   4   8      207.86      229.94    105.79 o 
  10   4   8     9247.25    10341.34    744.33 o 
  11   4   8     9224.26     9214.64    874.16 o 
  12   4   8     1141.76     1114.04    242.51 o 
  13   4   8     9213.67     8810.68    589.04 o 
  14   4   8     1075.70      708.89    195.67 o 
  15   4   8    17223.39    18201.78    581.78 o 
 -15   5   8      384.67      363.07    183.04 o 
 -14   5   8     2635.24     2982.55    492.09 o 
 -13   5   8      462.26      569.96    119.05 o 
 -12   5   8      653.36      526.35    115.46 o 
 -11   5   8     9451.01     9490.98    426.08 o 
 -10   5   8      748.85      558.32    103.28 o 
  -9   5   8    18375.27    16521.87    504.55 o 
  -8   5   8      128.84      139.50     52.33 o 
  -7   5   8    52939.73    55030.50    700.84 o 
  -6   5   8     4908.32     4698.04    235.26 o 
  -5   5   8    34734.63    35598.89    605.00 o 
  -4   5   8    25628.92    27162.76    574.46 o 
  -3   5   8    20688.11    20501.18    388.47 o 
  -2   5   8    38040.99    39395.97    885.09 o 
  -1   5   8    12414.19    11785.29    557.97 o 
   0   5   8    42900.15    45005.40    627.80 o 
   1   5   8      474.07      620.62     84.85 o 
   2   5   8    69976.40    72267.17    745.82 o 
   3   5   8      395.21      869.86    119.03 o 
   4   5   8    23056.89    23428.32    573.35 o 
   5   5   8    10194.54    10511.11    340.76 o 
   6   5   8    14570.03    15363.05    419.12 o 
   7   5   8     1504.53     2288.51    636.90 o 
   8   5   8       30.44      129.48     68.95 o 
   9   5   8     7842.69     8237.57    456.42 o 
  10   5   8      106.15      169.95    139.13 o 
  11   5   8      550.20      518.55    166.21 o 
  12   5   8    12144.63    11972.62    618.05 o 
  13   5   8       10.47      165.96     91.50 o 
  14   5   8     7143.19     6940.05    754.27 o 
  15   5   8      689.02      624.51    204.36 o 
 -15   6   8    26051.29    27128.94    738.94 o 
 -14   6   8     1710.36     1548.76    262.71 o 
 -13   6   8    31257.56    33143.68    895.89 o 
 -12   6   8     3877.75     3240.80    465.07 o 
 -11   6   8    40781.55    45331.02   1946.31 o 
 -10   6   8     6712.45     6834.23    366.93 o 
  -9   6   8    26299.77    27197.65    542.19 o 
  -8   6   8    23444.37    24979.09    691.73 o 
  -7   6   8     9187.98     8534.62    289.93 o 
  -6   6   8     4727.68     5220.49    293.71 o 
  -5   6   8      336.05      434.67     67.04 o 
  -4   6   8    12742.13    13783.45    802.47 o 
  -3   6   8     6276.01     6071.74    271.63 o 
  -2   6   8      287.52     1206.37    168.83 o 
  -1   6   8    16638.94    15368.38    313.46 o 
   0   6   8     6750.11     6694.99    768.39 o 
   1   6   8    18883.68    19181.71    360.83 o 
   2   6   8    38360.46    38759.33    760.54 o 
   3   6   8    15755.50    16493.13    297.09 o 
   4   6   8    78820.43    81232.42    691.56 o 
   5   6   8       42.09       85.22     53.68 o 
   6   6   8    68508.24    69593.95   1459.45 o 
   7   6   8       26.52      145.60     70.58 o 
   8   6   8    95568.16    98446.61   1948.00 o 
   9   6   8     9059.07     9298.65    758.76 o 
  10   6   8    47003.92    46540.64   2169.08 o 
  11   6   8     5309.69     6107.64    437.12 o 
  12   6   8    24442.93    25123.20    735.10 o 
  13   6   8     6906.13     6916.94    462.41 o 
  14   6   8    11487.20    12694.73    458.06 o 
 -15   7   8      108.43      242.24    147.09 o 
 -14   7   8      813.44      871.89    236.27 o 
 -13   7   8     1046.43     1128.12    214.14 o 
 -12   7   8     3818.22     4389.29    699.40 o 
 -11   7   8     5907.54     5426.43    306.00 o 
 -10   7   8      256.12      136.58     49.01 o 
  -9   7   8     5618.51     5349.64    278.58 o 
  -8   7   8     1477.71     1044.30    140.37 o 
  -7   7   8    21366.24    21357.98    568.42 o 
  -6   7   8    23610.03    23854.54    468.04 o 
  -5   7   8    16961.56    17137.85    416.58 o 
  -4   7   8    39514.91    40592.78    682.59 o 
  -3   7   8    18515.42    17021.07    346.15 o 
  -2   7   8    51532.56    51676.78    598.45 o 
  -1   7   8     5620.17     5315.73    402.20 o 
   0   7   8    65700.86    68494.63    686.01 o 
   1   7   8      882.25     1202.23    149.53 o 
   2   7   8    16622.63    17853.53    372.16 o 
   3   7   8      161.20      595.12    100.29 o 
   4   7   8    19224.36    19863.93    532.39 o 
   5   7   8     5956.48     6136.04    535.74 o 
   6   7   8     1583.79     1880.23    250.50 o 
   7   7   8     6309.02     6292.45    576.77 o 
   8   7   8      754.13      795.81    115.23 o 
   9   7   8     2500.73     2318.43    402.21 o 
  10   7   8     2441.93     2451.88    458.85 o 
  11   7   8     1529.08     1584.86    359.53 o 
  12   7   8     6770.71     7164.29    725.28 o 
  13   7   8      206.06      310.95    117.03 o 
  14   7   8     4521.67     3772.01    402.05 o 
 -15   8   8      361.45      347.82     93.12 o 
 -14   8   8        9.48       80.85     65.38 o 
 -13   8   8      412.70      415.85     92.31 o 
 -12   8   8      415.11      378.72    136.01 o 
 -11   8   8     1023.23     1271.28    303.87 o 
 -10   8   8    10166.32     9930.48    494.50 o 
  -9   8   8     2302.48     1787.61    247.13 o 
  -8   8   8     8694.15     8542.60    363.03 o 
  -7   8   8    12990.35    12416.41    370.30 o 
  -6   8   8    29070.68    29185.97    709.94 o 
  -5   8   8    12928.24    12204.95    398.50 o 
  -4   8   8    19272.89    18644.11    480.29 o 
  -3   8   8    36290.91    35155.53    596.11 o 
  -2   8   8     6843.72     6313.43    497.45 o 
  -1   8   8    18518.27    18722.98    352.57 o 
   0   8   8      202.46      241.00     46.08 o 
   1   8   8    30734.79    32020.20    321.36 o 
   2   8   8      224.91      269.86     65.73 o 
   3   8   8    14022.50    14915.21    483.46 o 
   4   8   8      850.07     1178.86    168.34 o 
   5   8   8     4021.62     3944.07    318.72 o 
   6   8   8     2682.52     2786.29    271.74 o 
   7   8   8      108.70      235.03     98.76 o 
   8   8   8     2409.33     2448.87    396.28 o 
   9   8   8     2522.24     2175.07    420.65 o 
  10   8   8      534.67      569.13    208.03 o 
  11   8   8     3247.87     3675.33    519.50 o 
  12   8   8        9.12       45.68    105.78 o 
  13   8   8     7364.15     7372.77    492.14 o 
  14   8   8      278.36      314.98    212.32 o 
 -14   9   8    15201.15    15966.44    459.55 o 
 -13   9   8     1825.92     1298.80    230.61 o 
 -12   9   8    20842.94    23163.65    670.62 o 
 -11   9   8     2824.58     2487.80    348.17 o 
 -10   9   8    15930.37    16347.92    782.36 o 
  -9   9   8    16639.28    16963.78    574.03 o 
  -8   9   8     9861.20     9759.17    427.45 o 
  -7   9   8     4227.96     4049.37    293.27 o 
  -6   9   8    13302.93    12877.28    422.69 o 
  -5   9   8     3968.65     4631.57    198.27 o 
  -4   9   8     3113.79     3281.10    223.20 o 
  -3   9   8      179.84     1590.85    269.60 o 
  -2   9   8      147.64      248.61     61.19 o 
  -1   9   8    28111.44    28028.38    412.04 o 
   0   9   8     3582.05     3781.53    188.16 o 
   1   9   8    43597.21    46476.67    686.50 o 
   2   9   8     2393.71     2637.88    110.30 o 
   3   9   8    84425.63    84552.60   2019.45 o 
   4   9   8     2518.06     2370.13    237.48 o 
   5   9   8    46010.96    49967.86   1035.90 o 
   6   9   8     1008.77     1085.64    190.32 o 
   7   9   8    66060.87    65662.45   1126.64 o 
   8   9   8     1496.29     1160.23    219.18 o 
   9   9   8    23987.36    24506.66    548.44 o 
  10   9   8    11918.93    12504.70    804.85 o 
  11   9   8    19226.29    20231.48    607.81 o 
  12   9   8     1575.25     1109.14    277.58 o 
  13   9   8     7793.90     8266.48    377.99 o 
  14   9   8     3310.49     3308.19    293.57 o 
 -14  10   8       73.97       69.29     57.59 o 
 -13  10   8      198.19      279.47    107.10 o 
 -12  10   8     1848.63     2097.17    352.11 o 
 -11  10   8      486.30      670.86    113.77 o 
 -10  10   8     3640.71     3477.42    352.82 o 
  -9  10   8     2512.59     2498.62    336.82 o 
  -8  10   8     3716.56     3678.02    292.14 o 
  -7  10   8     4853.29     4568.77    277.47 o 
  -6  10   8    11882.00    11654.05    394.03 o 
  -5  10   8     3898.13     4086.29    239.50 o 
  -4  10   8      249.11      139.08    121.52 o 
  -3  10   8    14057.67    12732.45    587.70 o 
  -2  10   8     3514.89     3030.45    444.30 o 
  -1  10   8    15628.86    15099.07    715.42 o 
   0  10   8     1116.28     1097.65     90.40 o 
   1  10   8    12323.20    12154.14    345.01 o 
   2  10   8       18.36      234.63     77.17 o 
   3  10   8     6998.43     6550.48    359.92 o 
   4  10   8       79.02      272.71     87.08 o 
   5  10   8    13248.07    13618.54    454.89 o 
   6  10   8      909.93      968.80    146.10 o 
   7  10   8        3.27       42.04    168.25 o 
   8  10   8     1386.37     1478.34    297.36 o 
   9  10   8      277.83      316.90    143.40 o 
  10  10   8       56.01      187.40    115.28 o 
  11  10   8     1114.93     1250.16    435.28 o 
  12  10   8      502.20      461.11    174.71 o 
  13  10   8     1602.04     1286.46    325.96 o 
  14  10   8      388.05      278.17    107.73 o 
 -14  11   8      103.36      157.09     60.12 o 
 -13  11   8      373.73      637.65    129.16 o 
 -12  11   8      926.59     1016.60    212.53 o 
 -11  11   8      377.94      157.75    103.35 o 
 -10  11   8     4717.19     4527.60    448.36 o 
  -9  11   8     1257.96      978.79    129.27 o 
  -8  11   8    10391.03    10945.20    399.28 o 
  -7  11   8     2868.80     2701.21    265.85 o 
  -6  11   8    10396.04    10370.58    504.95 o 
  -5  11   8     6516.22     7165.96    601.91 o 
  -4  11   8    19008.87    19715.29   1931.41 o 
  -3  11   8     7573.65     6676.31    410.02 o 
  -2  11   8    17178.18    17186.38    628.67 o 
  -1  11   8      443.10      216.71    115.41 o 
   0  11   8     7311.86     7463.36    515.67 o 
   1  11   8      466.05      488.90     59.12 o 
   2  11   8     6790.74     7256.70    317.43 o 
   3  11   8     2292.86     2097.61    193.61 o 
   4  11   8     2788.30     3223.09    187.19 o 
   5  11   8       22.15      192.83     64.52 o 
   6  11   8       16.13      191.47    163.86 o 
   7  11   8       31.60       97.27     93.99 o 
   8  11   8     2823.60     2660.74    290.32 o 
   9  11   8      511.92      549.33    143.86 o 
  10  11   8     2518.59     2922.61    422.06 o 
  11  11   8     1182.11     1469.44    300.63 o 
  12  11   8      161.80      137.89    112.26 o 
  13  11   8       23.85      186.38     93.02 o 
  14  11   8     1085.68      714.54    163.60 o 
 -14  12   8       74.14      155.08    107.02 o 
 -13  12   8     7769.02     8241.71    381.27 o 
 -12  12   8      127.34      153.75     91.68 o 
 -11  12   8     7973.46     8436.54    381.91 o 
 -10  12   8       78.02      102.86     60.84 o 
  -9  12   8     2018.84     1948.96    326.31 o 
  -8  12   8      463.62      392.78     73.02 o 
  -7  12   8     4838.93     4724.47    202.11 o 
  -6  12   8     1004.83      964.33    371.20 o 
  -5  12   8     7316.42     7710.08    697.74 o 
  -4  12   8      746.27      632.63    212.24 o 
  -3  12   8     3220.94     3517.53    289.43 o 
  -2  12   8     8094.74     7919.59    386.94 o 
  -1  12   8      520.10      667.97    132.02 o 
   0  12   8     9784.25     9380.00    535.65 o 
   1  12   8     3379.31     3561.89    196.59 o 
   2  12   8     9842.73    10066.62    384.01 o 
   3  12   8      308.36      237.57    133.85 o 
   4  12   8    10399.29     9494.01    359.12 o 
   5  12   8     1632.36     1800.47    189.19 o 
   6  12   8     9427.31     8913.75    434.48 o 
   7  12   8     3625.95     3100.23    469.99 o 
   8  12   8    15274.65    15276.24    532.74 o 
   9  12   8     3907.49     3287.37    466.90 o 
  10  12   8     6305.99     6232.66    259.88 o 
  11  12   8      578.42      543.79    165.85 o 
  12  12   8    12069.71    11728.49    418.72 o 
  13  12   8      687.15      680.31    206.39 o 
 -13  13   8     1696.08     1869.99    469.57 o 
 -12  13   8     2801.54     3427.12    387.93 o 
 -11  13   8       86.43       70.19     41.96 o 
 -10  13   8     5424.04     6954.76    223.48 o 
  -9  13   8      579.00      453.50     85.71 o 
  -8  13   8     2390.71     2710.95    215.07 o 
  -7  13   8       43.39       75.48    126.73 o 
  -6  13   8      638.90      800.29    220.31 o 
  -5  13   8     1404.02     1869.20    413.79 o 
  -4  13   8      709.98      654.21    217.64 o 
  -3  13   8       97.01      306.70    163.05 o 
  -2  13   8       19.49     -138.84    144.00 o 
  -1  13   8       33.77       59.89     71.79 o 
   0  13   8       14.02      146.90     85.87 o 
   1  13   8      747.35      822.43    254.75 o 
   2  13   8       98.47      159.40     30.63 o 
   3  13   8     9434.41     9596.43    351.06 o 
   4  13   8     1667.67     1584.60    103.91 o 
   5  13   8     2859.36     2615.06    166.31 o 
   6  13   8      528.70      490.86     86.29 o 
   7  13   8     6880.48     5699.26    334.24 o 
   8  13   8     1669.73     1378.49    190.21 o 
   9  13   8     6095.10     5589.00    323.29 o 
  10  13   8      113.59      249.12    152.29 o 
  11  13   8     2858.76     2478.04    553.66 o 
  12  13   8      239.54      210.08     82.54 o 
  13  13   8      915.34      646.63    178.98 o 
 -13  14   8     5823.17     6030.22    808.14 o 
 -12  14   8     1480.84     1852.83    504.48 o 
 -11  14   8     4743.95     4825.91    193.54 o 
 -10  14   8       84.22       64.57     93.38 o 
  -9  14   8    10584.62    11581.63    543.25 o 
  -8  14   8      196.18      288.34    160.45 o 
  -7  14   8     1351.09     1440.75    394.96 o 
  -6  14   8      748.93      994.99    196.94 o 
  -5  14   8      200.64      105.44    112.37 o 
  -4  14   8     1827.41     1993.22    314.81 o 
  -3  14   8       78.58      176.07    105.49 o 
  -2  14   8     2068.68     2035.72    443.26 o 
  -1  14   8      238.21       95.58     58.45 o 
   0  14   8      378.62      600.37    209.29 o 
   1  14   8      138.32      -42.37    124.14 o 
   2  14   8      164.60      226.98     49.45 o 
   3  14   8     1572.99     1488.48     83.29 o 
   4  14   8     6503.34     7119.07    495.79 o 
   5  14   8     2284.50     2175.61    312.80 o 
   6  14   8     4318.82     4424.70    222.88 o 
   7  14   8       30.43       67.02     51.81 o 
   8  14   8     4284.57     4256.95    312.65 o 
   9  14   8       30.92       52.37     41.72 o 
  10  14   8    13666.71    13065.76    632.58 o 
  11  14   8      295.01      227.67    117.36 o 
  12  14   8     2666.93     2584.20    414.29 o 
  13  14   8      204.54      150.99    143.89 o 
 -13  15   8      137.89      238.17    142.37 o 
 -12  15   8     1081.45      972.11    382.37 o 
 -11  15   8     2317.98     2388.45    466.67 o 
 -10  15   8     1424.74     1671.30    588.03 o 
  -9  15   8     3624.18     3601.67    377.13 o 
  -8  15   8     1340.71     1042.86    176.45 o 
  -7  15   8    13552.34    12519.60    763.22 o 
  -6  15   8    15655.31    15707.61    944.40 o 
  -5  15   8    10771.78    11268.27    838.27 o 
  -4  15   8    34528.90    33503.55   1167.10 o 
  -3  15   8    10914.68    10408.77    934.97 o 
  -2  15   8    21750.04    21846.54   1199.63 o 
  -1  15   8    13883.56    12370.22    742.70 o 
   0  15   8    34910.09    36764.70   1121.64 o 
   1  15   8     3787.99     4156.28    737.34 o 
   2  15   8    16244.94    16162.13    887.59 o 
   3  15   8     1289.48     1411.26     86.80 o 
   4  15   8     9458.48     9725.97    409.84 o 
   5  15   8       14.08      125.74     76.92 o 
   6  15   8     1549.62     1465.43    247.56 o 
   7  15   8       42.81       81.99     94.69 o 
   8  15   8      434.05      295.43     91.84 o 
   9  15   8      828.75      623.14    142.70 o 
  10  15   8      752.36      720.83    204.45 o 
  11  15   8     2991.99     2637.47    424.59 o 
  12  15   8     5862.44     6523.52   1002.16 o 
  13  15   8     4933.03     4978.70    600.45 o 
 -13  16   8     2879.36     2746.38    590.48 o 
 -12  16   8     1706.58     1874.95    447.25 o 
 -11  16   8     5205.69     5263.64    936.74 o 
 -10  16   8     3654.86     4174.36    981.91 o 
  -9  16   8     5253.33     5549.89    305.42 o 
  -8  16   8     7756.79     8205.35    669.76 o 
  -7  16   8     1180.99     1137.21    342.11 o 
  -6  16   8      681.89      782.55    293.58 o 
  -5  16   8        3.00      114.30     89.07 o 
  -3  16   8     2348.09     2320.08    544.22 o 
  -2  16   8      949.36     1078.47    391.18 o 
  -1  16   8      927.60     1149.70    237.76 o 
   0  16   8       27.45       77.78     83.89 o 
   1  16   8     4478.33     5007.84    953.38 o 
   2  16   8    10630.72     9537.63    875.82 o 
   3  16   8     2154.25     2081.57    568.51 o 
   4  16   8    15297.67    15244.97    509.55 o 
   5  16   8      443.28      427.04    108.03 o 
   6  16   8     9412.04     9049.16    372.75 o 
   7  16   8     2038.85     1917.20    309.10 o 
   8  16   8    16317.22    16740.60    404.64 o 
   9  16   8       69.09      129.04    116.26 o 
  10  16   8     5264.72     5322.25    381.00 o 
  11  16   8     1387.75     1147.89    419.30 o 
  12  16   8     3292.56     2926.94    439.58 o 
 -12  17   8    11466.10    12307.07    797.73 o 
 -11  17   8     4246.39     4102.46    704.59 o 
 -10  17   8    10293.30    11093.92    906.30 o 
  -9  17   8     2503.35     2417.09    643.20 o 
  -8  17   8     5514.68     5785.89    914.13 o 
  -7  17   8    10189.94    10135.03    652.22 o 
  -6  17   8      787.71     1317.99    348.71 o 
  -4  17   8      111.33      -33.27    257.48 o 
  -3  17   8      153.65      321.73    131.58 o 
  -2  17   8     1680.18     1481.57    264.32 o 
  -1  17   8       26.71      225.53    128.19 o 
   0  17   8     6068.48     6256.26    770.52 o 
   1  17   8     8058.91     6998.42    547.62 o 
   2  17   8     4771.26     4566.05    827.24 o 
   3  17   8    15891.88    16072.62    535.10 o 
   4  17   8     1084.66      838.71    119.78 o 
   5  17   8    27075.52    26501.93    904.07 o 
   6  17   8     1060.11      943.84    225.74 o 
   7  17   8    14439.45    15653.62    873.47 o 
   8  17   8       32.80       33.34     51.32 o 
   9  17   8    26399.46    27992.13    791.48 o 
  10  17   8       14.39      135.52     73.53 o 
  11  17   8    11939.68    12033.81    470.51 o 
  12  17   8     4150.58     3725.16    481.37 o 
 -12  18   8     1141.02     1096.28    318.39 o 
 -11  18   8      146.80      586.25    196.41 o 
 -10  18   8     3963.96     3926.40    817.75 o 
  -9  18   8     1315.00      934.67    247.55 o 
  -8  18   8    16123.09    17073.99    751.17 o 
  -7  18   8     4248.13     3874.09    900.80 o 
  -6  18   8    21873.48    24063.10    985.66 o 
  -5  18   8    33924.12    33058.07   1578.21 o 
  -4  18   8    26896.84    23471.31    887.68 o 
  -3  18   8    38384.22    37000.75   1300.44 o 
  -2  18   8    19925.73    19931.58   1173.70 o 
  -1  18   8    54239.84    56702.96   2180.47 o 
   0  18   8    13170.42    12830.97    778.17 o 
   1  18   8    44383.60    46660.16   1562.36 o 
   2  18   8     1223.72     1160.82    448.72 o 
   3  18   8    25770.96    26983.72    515.92 o 
   4  18   8       52.16      706.08    260.12 o 
   5  18   8     8500.26     8217.20    384.95 o 
   6  18   8     1561.23     1619.24    248.63 o 
   7  18   8      102.54       74.27     38.21 o 
   8  18   8     3071.87     3039.62    386.38 o 
   9  18   8      892.89      716.81    211.58 o 
  10  18   8      146.96      294.47    116.89 o 
  11  18   8     6498.39     6544.82    897.05 o 
 -11  19   8     2653.07     2891.24    577.81 o 
 -10  19   8    12909.88    14013.12    617.34 o 
  -9  19   8     8876.97    10966.88    783.23 o 
  -8  19   8     2648.30     2773.92    703.53 o 
  -7  19   8     7495.00     7866.75   1208.01 o 
  -6  19   8       20.54       26.82    217.60 o 
  -5  19   8     9092.11     9021.11   1119.31 o 
  -4  19   8     2566.91     3152.33    792.83 o 
  -3  19   8     5442.65     4662.77    737.82 o 
  -2  19   8    10286.85     9220.75    632.21 o 
  -1  19   8      878.79      523.14    244.06 o 
   0  19   8     7602.50     6888.56    568.08 o 
   1  19   8        6.22      -91.40    259.15 o 
   2  19   8    13454.85    13661.38    838.70 o 
   3  19   8     8555.95     7218.59    441.94 o 
   4  19   8     2362.37     2399.20    278.99 o 
   5  19   8    14312.82    14185.31    539.90 o 
   6  19   8     1845.80     1709.73    226.23 o 
   7  19   8    18610.37    18829.55    521.43 o 
   8  19   8      202.93      234.41     88.21 o 
   9  19   8    19678.76    20326.81    709.13 o 
  10  19   8     2290.14     2251.21    293.56 o 
  11  19   8    11485.33    11046.01    527.23 o 
 -11  20   8    14310.50    14487.78    664.61 o 
 -10  20   8     6676.85     5856.98    794.11 o 
  -9  20   8    10758.34    11742.42    551.53 o 
  -8  20   8     8649.70     8520.38   1097.52 o 
  -7  20   8     5792.64     6503.89    966.11 o 
  -6  20   8    21181.73    21644.05   1167.62 o 
  -5  20   8      155.29      319.25    163.95 o 
  -4  20   8     3712.41     3571.92    994.21 o 
  -3  20   8      427.79      594.98    245.77 o 
  -2  20   8     2446.92     2669.01    738.98 o 
  -1  20   8    10957.82    11333.53    802.86 o 
   0  20   8     4327.71     4328.78    735.21 o 
   1  20   8    15068.21    15225.93   1034.51 o 
   2  20   8    10743.01     9822.15   1336.60 o 
   3  20   8    15658.15    13461.84    819.81 o 
   4  20   8    27837.93    28947.37   1110.14 o 
   5  20   8    10253.51    10326.16    792.95 o 
   6  20   8    37182.73    36367.62   1349.88 o 
   7  20   8      902.93      965.64    243.08 o 
   8  20   8    24811.80    25828.98   1243.34 o 
   9  20   8        2.95       77.93    148.99 o 
  10  20   8    25251.21    25574.86   1025.35 o 
  11  20   8     4277.88     4708.73    315.01 o 
 -10  21   8     2066.69     1830.06    484.70 o 
  -9  21   8    17120.30    18002.47   1035.86 o 
  -8  21   8     2108.81     1821.77    706.67 o 
  -7  21   8    23143.87    24838.18   1030.13 o 
  -5  21   8    41949.68    41371.13   1800.41 o 
  -4  21   8    23884.38    24292.38   1079.39 o 
  -3  21   8    26679.42    25817.44   1012.49 o 
  -2  21   8    31652.60    32849.88   1303.67 o 
  -1  21   8    13180.91    13119.98    902.85 o 
   0  21   8    39959.59    41015.29   1538.52 o 
   1  21   8     5374.18     4692.88    514.84 o 
   2  21   8    35153.09    35011.35   1355.12 o 
   3  21   8      643.10     1634.25    490.95 o 
   4  21   8    29792.55    29930.97   1102.68 o 
   5  21   8      199.96     1258.53    452.89 o 
   6  21   8     6693.70     5863.01   1428.42 o 
   7  21   8     2719.15     2965.99    795.60 o 
   8  21   8      839.20      642.94    321.83 o 
   9  21   8       67.63      197.52    155.38 o 
  10  21   8     2191.54     1643.98    616.26 o 
 -10  22   8     4260.50     3897.72    823.53 o 
  -9  22   8     9426.59     9236.80   1475.84 o 
  -8  22   8     6709.06     6205.77   1077.57 o 
  -7  22   8     1762.16     1620.60    464.31 o 
  -6  22   8    11137.59    14068.92    967.53 o 
  -5  22   8     1023.89     1028.76    262.80 o 
  -4  22   8    10945.77    11397.64    757.99 o 
  -3  22   8     7291.32     7762.95    795.74 o 
  -2  22   8     3777.12     4381.07    853.69 o 
  -1  22   8     9484.01     9575.19    762.66 o 
   0  22   8       58.35       91.97     89.91 o 
   1  22   8    14318.91    13771.27    934.71 o 
   2  22   8     3478.84     3383.98    529.99 o 
   3  22   8    13349.51    12133.79    733.16 o 
   4  22   8    15840.65    15605.21    686.63 o 
   5  22   8     7690.14     6966.10   1005.47 o 
   6  22   8    19627.52    19317.45    854.73 o 
   7  22   8     2002.61     1652.07    588.82 o 
   8  22   8    29453.30    30048.10   1432.69 o 
   9  22   8     1113.30      491.72    476.20 o 
  -8  23   8    10762.95    10937.48    563.81 o 
  -7  23   8     7490.93     8293.19    533.72 o 
  -6  23   8     1532.31     1611.94    435.18 o 
  -5  23   8    10552.62     9685.72   1012.83 o 
  -4  23   8        6.35       68.95     83.44 o 
  -3  23   8     6765.02     6119.42    766.88 o 
  -2  23   8     5672.13     5505.40    708.35 o 
  -1  23   8      497.42      444.41    230.52 o 
   0  23   8    14390.12    15335.10    766.14 o 
   1  23   8     2282.40     2712.22    733.08 o 
   2  23   8     7266.13     6899.66    354.75 o 
   3  23   8     7521.40     6160.85    371.28 o 
   4  23   8    11849.73    12017.71    840.01 o 
   5  23   8    19058.36    18095.90    791.58 o 
   6  23   8      975.06      714.94    171.40 o 
   7  23   8    26070.90    23948.56   1227.65 o 
   8  23   8      141.94      -47.58    217.42 o 
   9  23   8    23309.16    22798.25   1380.53 o 
  -8  24   8    13548.44    15431.66    717.79 o 
  -6  24   8    19829.29    21862.42   1088.44 o 
  -5  24   8    11222.36    12304.21    650.21 o 
  -4  24   8    30693.17    29446.93   1209.11 o 
  -3  24   8    20386.53    21124.29    921.43 o 
  -2  24   8    12627.66    11940.47   1325.91 o 
  -1  24   8    29018.34    28807.64   1248.83 o 
   0  24   8    10128.33     9683.42   1550.13 o 
   1  24   8    32634.16    35104.18   1363.01 o 
   2  24   8     3025.97     3133.62    792.57 o 
   3  24   8    34905.63    36321.16   1403.89 o 
   4  24   8     1985.16     1512.00    391.28 o 
   5  24   8    17256.98    15069.77    617.60 o 
   6  24   8      152.14      583.49    279.78 o 
   7  24   8     3416.11     2598.40    886.26 o 
   8  24   8      871.65      647.87    338.85 o 
  -8  25   8     3114.57     2557.78    955.82 o 
  -7  25   8    12935.11    15337.57    695.80 o 
  -6  25   8     2570.07     2503.49    468.04 o 
  -5  25   8    14688.31    16198.34    856.84 o 
  -4  25   8       97.98      302.19    197.66 o 
  -3  25   8     7687.39     7408.77   1018.71 o 
  -2  25   8     4920.90     4637.22    954.65 o 
  -1  25   8       60.72      127.75    102.42 o 
   0  25   8     8381.09     7741.53    350.51 o 
   1  25   8     2813.35     2128.68    590.29 o 
   2  25   8    18503.45    13360.90   1046.57 o 
   3  25   8     7773.28     7398.58   1074.04 o 
   4  25   8    10735.29    12058.06    562.54 o 
   5  25   8    19974.25    21436.49   1062.57 o 
   6  25   8     7015.17     5337.32    524.08 o 
   7  25   8    15908.67    16110.58    859.04 o 
  -7  26   8     6154.36     6124.31    493.87 o 
  -6  26   8     6848.15     6363.34    382.30 o 
  -5  26   8      823.03      799.08    366.70 o 
  -4  26   8     6644.29     6993.58    756.44 o 
  -3  26   8      241.81      287.24    138.07 o 
  -2  26   8     1949.50     1182.41    347.95 o 
  -1  26   8     4557.41     5045.08    350.91 o 
   0  26   8      573.22      282.65    133.81 o 
   1  26   8     2574.29     2194.07    556.21 o 
   2  26   8     4523.52     3945.33    523.68 o 
   3  26   8     7732.56     7513.57    572.22 o 
   4  26   8     5991.91     5040.38   1067.94 o 
   5  26   8     5092.10     5234.20    872.03 o 
   6  26   8    20306.96    20081.11    839.92 o 
  -5  27   8    16069.48    17328.80    742.98 o 
  -4  27   8    18334.17    20657.85    864.36 o 
  -3  27   8    13185.57    11996.52    795.80 o 
  -2  27   8    25362.46    22144.04   1219.34 o 
  -1  27   8     7862.90     6566.15   1388.48 o 
   0  27   8    20891.63    22474.04   1132.85 o 
   1  27   8     4429.93     4346.92    776.14 o 
   2  27   8    23874.19    25037.32   1096.45 o 
   3  27   8     2825.61     2694.69    907.23 o 
   4  27   8    11453.28    12068.50    848.34 o 
   5  27   8      274.23      317.77    132.97 o 
  -4  28   8     4595.10     4235.35    287.11 o 
  -3  28   8     2068.36     1464.72    724.43 o 
  -2  28   8      958.82      808.51    247.72 o 
  -1  28   8     5154.88     4553.07    387.43 o 
   0  28   8      305.59      386.11    152.82 o 
   1  28   8     5598.99     5063.23    616.28 o 
   2  28   8     1407.49     1032.92    467.15 o 
   3  28   8     4869.51     4810.24    453.55 o 
   0  29   8     3141.42     2645.30    812.94 o 
 -14   1   9     2737.16     2662.46    423.15 o 
 -13   1   9     1597.19     1261.47    255.17 o 
 -12   1   9     1272.01     1230.43    184.23 o 
 -11   1   9     2025.42     1618.28    390.57 o 
 -10   1   9     9823.91     9745.41    395.07 o 
  -9   1   9     4835.97     4324.21    333.95 o 
  -8   1   9    11272.64    10691.95    354.94 o 
  -7   1   9     2990.27     2875.81    338.57 o 
  -6   1   9    18913.25    19003.94    494.57 o 
  -5   1   9      318.60      262.98     64.62 o 
  -4   1   9    18601.13    18143.36    436.01 o 
  -3   1   9     1269.71     1175.30    137.35 o 
  -2   1   9     7306.02     7345.28    185.38 o 
  -1   1   9     1533.87     1603.79    162.82 o 
   0   1   9    15176.79    14640.64    379.66 o 
   1   1   9      719.75      768.00     89.04 o 
   2   1   9      127.75      227.86     86.34 o 
   3   1   9     2961.75     3215.31    248.84 o 
   4   1   9     4157.74     4999.46    330.36 o 
   5   1   9     4628.87     4531.92    274.34 o 
   6   1   9      187.62      266.81    204.40 o 
   7   1   9     5142.81     4906.75    262.66 o 
   8   1   9       54.86      114.13    109.47 o 
   9   1   9     9983.34    10144.83    881.49 o 
  10   1   9      145.59      193.14    106.14 o 
  11   1   9     3832.47     3904.51    537.87 o 
  12   1   9      482.45      454.02    170.74 o 
  13   1   9     6056.75     6783.94    361.51 o 
  14   1   9      892.58      886.77    222.09 o 
 -14   2   9     3895.93     4252.61    491.45 o 
 -13   2   9     3322.87     3171.15    494.13 o 
 -12   2   9      532.85      369.71     79.50 o 
 -11   2   9      881.16      862.63    253.44 o 
 -10   2   9     5591.35     5069.47    208.61 o 
  -9   2   9    10735.70    10126.53    310.64 o 
  -8   2   9      327.74      264.72     58.42 o 
  -7   2   9     1717.88     1301.49    200.48 o 
  -6   2   9      166.38      111.39     41.82 o 
  -5   2   9    24687.77    24045.33    617.93 o 
  -4   2   9      165.57      211.07     39.66 o 
  -3   2   9     3614.56     3882.50    223.10 o 
  -2   2   9      536.38      546.80     68.13 o 
  -1   2   9    14408.70    14896.36    369.96 o 
   0   2   9     2358.22     2223.76    192.49 o 
   1   2   9     2942.92     3354.62    208.90 o 
   2   2   9      499.61      750.51    113.51 o 
   3   2   9    14173.97    14320.97    356.23 o 
   4   2   9     1807.76     2032.72    194.09 o 
   5   2   9     8587.97     9498.07    338.45 o 
   6   2   9     2246.00     2434.20    312.32 o 
   7   2   9     6564.72     6535.65    355.77 o 
   8   2   9    13450.10    13335.11    732.29 o 
   9   2   9     9493.28     9714.63    462.18 o 
  10   2   9     4797.24     4919.48    359.97 o 
  11   2   9     1077.43      864.29    192.96 o 
  12   2   9     1924.89     1687.04    461.60 o 
  13   2   9     1459.39     1334.24    272.56 o 
  14   2   9     4463.75     4210.86    394.05 o 
 -14   3   9     1571.38     1199.90    232.19 o 
 -13   3   9      299.92      336.95     88.56 o 
 -12   3   9      839.12      716.52    277.08 o 
 -11   3   9      227.47      340.23    119.44 o 
 -10   3   9     4312.35     4345.78    272.16 o 
  -9   3   9      244.94      105.92     40.74 o 
  -8   3   9     2896.85     2503.42    300.92 o 
  -7   3   9      637.49      460.53     71.41 o 
  -6   3   9      215.39      273.41     51.52 o 
  -5   3   9     5015.75     4363.60    189.58 o 
  -4   3   9      725.58      747.73    110.78 o 
  -3   3   9    12381.34    12461.71    396.86 o 
  -2   3   9      983.04      886.11    120.75 o 
  -1   3   9    18110.13    17503.98    418.53 o 
   0   3   9        7.85       71.07     29.26 o 
   1   3   9    10023.59    10281.72    344.19 o 
   2   3   9     6079.85     6352.85    327.22 o 
   3   3   9     3412.25     3537.05    295.51 o 
   4   3   9       54.00       62.42     47.50 o 
   5   3   9      136.43      205.63     40.07 o 
   6   3   9     3920.29     3330.58    372.56 o 
   7   3   9      172.71       69.77     56.14 o 
   8   3   9      201.03      161.10     86.58 o 
   9   3   9     1718.39     1995.32    432.11 o 
  10   3   9     1185.69     1103.05    295.39 o 
  11   3   9      431.88      637.90    263.44 o 
  12   3   9      796.43      886.19    224.94 o 
  13   3   9     2101.89     1956.90    333.10 o 
  14   3   9       73.08      196.40    122.86 o 
 -14   4   9      921.01     1002.80    180.20 o 
 -13   4   9     5698.94     6241.57    296.42 o 
 -12   4   9      457.24      639.45    137.23 o 
 -11   4   9    11370.64    11244.62    300.85 o 
 -10   4   9      306.38      256.76     76.50 o 
  -9   4   9    19949.03    19930.31    648.09 o 
  -8   4   9      132.07       97.87     46.85 o 
  -7   4   9    20475.76    21954.96    399.12 o 
  -6   4   9      116.02       89.14     57.65 o 
  -5   4   9     8030.63     7754.21    333.31 o 
  -4   4   9     3132.82     3259.16    182.64 o 
  -3   4   9    19137.78    19747.19    460.62 o 
  -2   4   9      428.19      577.37     65.85 o 
  -1   4   9    11501.34    11430.57    364.42 o 
   0   4   9     3309.60     3488.36    219.71 o 
   1   4   9    11870.68    11442.25    380.49 o 
   2   4   9       29.29       10.37     36.80 o 
   3   4   9     4576.58     5200.77    290.91 o 
   4   4   9     6243.03     5872.86    353.39 o 
   5   4   9     5133.75     4918.27    403.98 o 
   6   4   9     3731.96     4271.70    318.82 o 
   7   4   9       21.40       19.90     54.25 o 
   8   4   9    11945.60    11582.38    478.01 o 
   9   4   9     1419.24     1688.06    343.77 o 
  10   4   9    13494.45    13642.71    499.82 o 
  11   4   9       77.53      148.33    116.69 o 
  12   4   9    11892.95    11746.48    627.62 o 
  13   4   9       71.87      136.14     97.46 o 
 -14   5   9     2025.50     1478.32    224.90 o 
 -13   5   9     5506.46     5337.08    650.88 o 
 -12   5   9       39.69       82.61     45.76 o
[truncated: 84,552 more chars]
